# Supplementary material for: Salt stress and senescence: identification of cross-talk regulatory components
Source: J Exp Bot. 2014 May 6;65(14):3993–4008. doi: 10.1093/jxb/eru173 (PMC4106443; doi:10.1093/jxb/eru173)
Supplement: Supplementary Data [file supp_eru173_jexbot117572_file001.xlsx]

## Sheet: Supplemental Table 1
Supplemental Table 1. Expression of ROS-responsive genes determined by qRT-PCR.
Expression of 179 ROS-responsive genes determined in leaves of Arabidopsis plants treated for 6 h or 4 d with NaCl (150 mM), compared to control condition.
Plants were 28 days old when the salt treatment was initiated.
Numbers indicate log2 fold change expression ratio. Data are means of 3 biological replicates.
		6h	4d
		NaCl/control	NaCl/control
AGI	Annotation	log2 FCh	log2 FCh
At1G01560	ATMPK11; MAP kinase/ kinase	-0.488261	2.01547
AT1G02450	NIMIN-1__NIMIN1 (NIM1-INTERACTING 1); protein binding	-0.972297	1.78214
AT1G03940	transferase family protein	0.203876	-0.0608147
AT1G05340	unknown protein	0.317347	5.1539
AT1G05575	unknown protein	-0.199471	2.36718
AT1G07160	protein phosphatase 2C, putative / PP2C, putative	0.733881	4.09826
AT1G10040		0.306443	1.75482
AT1G10585	transcription factor	3.51098	5.76
AT1G12030	unknown protein	1.58	5.06876
AT1G13340	unknown protein	0.0330945	1.42059
AT1G14040	LOCATED IN: integral to membrane; EXPRESSED IN: 21 plant structures; EXPRESSED DURING: 12 growth stages; CONTAINS InterPro DOMAIN/s: SPX, N-terminal (InterPro:IPR004331), EXS, C-terminal (InterPro:IPR004342); BEST Arabidopsis thaliana protein match is: un	-0.494706	0.828541
AT1G14200	zinc finger (C3HC4-type RING finger) family protein	0.336927	1.14562
AT1G15520	ATPDR12__PDR12 (PLEIOTROPIC DRUG RESISTANCE 12); ATPase, coupled to transmembrane movement of substances	1.04965	2.30511
AT1G16030	Hsp70b (heat shock protein 70B); ATP binding	0.511085	0.420688
AT1G17170	GST__ATGSTU24 (GLUTATHIONE S-TRANSFERASE TAU 24); glutathione binding / glutathione transferase	0.217962	3.48662
AT1G17180	ATGSTU25 (GLUTATHIONE S-TRANSFERASE TAU 25); glutathione transferase	-0.244199	3.64528
AT1G18570	AtMYB51_BW51A_BW51B_HIG1__MYB51 (MYB DOMAIN PROTEIN 51); DNA binding / transcription factor	-0.88003	1.03118
AT1G21100	O-methyltransferase, putative	-0.508687	0.712998
AT1G21120	O-methyltransferase, putative	-1.12988	1.92164
AT1G21310	RSH__ATEXT3 (EXTENSIN 3); structural constituent of cell wall	0.385699	-0.002864
AT1G22400	ATUGT85A1__UGT85A1; UDP-glycosyltransferase/ cis-zeatin O-beta-D-glucosyltransferase/ glucuronosyltransferase/ trans-zeatin O-beta-D-glucosyltransferase/ transferase, transferring glycosyl groups / transferase, transferring hexosyl groups	0.571813	1.8422
AT1G26380	FAD-binding domain-containing protein	0.0165278	1.98504
AT1G26420	FAD-binding domain-containing protein	0.0701173	2.47129
AT1G27730	ZAT10__STZ (salt tolerance zinc finger); nucleic acid binding / transcription factor/ transcription repressor/ zinc ion binding	0.671131	3.13224
AT1G28190	unknown protein	0.526505	2.35744
AT1G28480	GRX480; electron carrier/ protein disulfide oxidoreductase	0.171341	2.37111
AT1G32170	XTH30__XTR4 (XYLOGLUCAN ENDOTRANSGLYCOSYLASE 4); hydrolase, acting on glycosyl bonds / hydrolase, hydrolyzing O-glycosyl compounds / xyloglucan:xyloglucosyl transferase	-0.0581205	1.89229
AT1G35210	unknown protein	-0.434176	1.32799
AT1G35230	AGP5 (ARABINOGALACTAN-PROTEIN 5)	-0.385943	1.04058
AT1G36370	SHM7 (serine hydroxymethyltransferase 7); catalytic/ glycine hydroxymethyltransferase/ pyridoxal phosphate binding	1.03213	1.12697
AT1G43160	RAP2.6 (related to AP2 6); DNA binding / transcription factor	3.11963	5.68482
AT1G53540	17.6 kDa class I small heat shock protein (HSP17.6C-CI) (AA 1-156)	0.539524	3.36979
AT1G54050	17.4 kDa class III heat shock protein (HSP17.4-CIII)	0.384818	-1.07691
AT1G57630	disease resistance protein (TIR class), putative	0.419676	2.07238
AT1G59590	ZCF37	-0.331131	1.83602
AT1G61340	F-box family protein	0.344793	2.74878
AT1G61820	BGLU46 (BETA GLUCOSIDASE 46); catalytic/ cation binding / hydrolase, hydrolyzing O-glycosyl compounds	-0.333779	2.31524
AT1G62300	ATWRKY6__WRKY6; transcription factor	0.559873	2.90226
AT1G63720	EXPRESSED IN: 21 plant structures; EXPRESSED DURING: 13 growth stages; BEST Arabidopsis thaliana protein match is: hydroxyproline-rich glycoprotein family protein (TAIR:AT5G52430.1); Has 406 Blast hits to 313 proteins in 78 species: Archae - 0; Bacteria -	0.0669483	2.28676
AT1G64160	disease resistance-responsive family protein / dirigent family protein	1.11444	4.85757
AT1G66060	unknown protein	-0.250271	1.86415
AT1G69890	FUNCTIONS IN: molecular_function unknown; INVOLVED IN: biological_process unknown; EXPRESSED IN: 21 plant structures; EXPRESSED DURING: 13 growth stages; CONTAINS InterPro DOMAIN/s: Protein of unknown function DUF569 (InterPro:IPR007679), Actin_cross-link	-0.118066	3.35103
AT1G69920	ATGSTU12 (GLUTATHIONE S-TRANSFERASE TAU 12); glutathione transferase	0.0354353	3.37803
AT1G71000	heat shock protein binding	0.0383655	4.74489
AT1G72520	lipoxygenase, putative	0.134025	1.50927
AT1G73010	phosphatase	-0.763883	3.49898
AT1G74310	HOT1_HSP101__ATHSP101 (ARABIDOPSIS THALIANA HEAT SHOCK PROTEIN 101); ATP binding / ATPase/ nucleoside-triphosphatase/ nucleotide binding / protein binding	0.0624022	-0.622375
AT1G74360	leucine-rich repeat transmembrane protein kinase, putative	0.213833	2.46601
AT1G74590	ATGSTU10__GSTU10 (GLUTATHIONE S-TRANSFERASE TAU 10); glutathione transferase	0.0544423	2.42914
AT1G76070	unknown protein	0.716063	2.04689
AT1G76600	unknown protein	0.184031	3.41911
AT1G77450	anac032 (Arabidopsis NAC domain containing protein 32); transcription factor	1.1306	2.64441
AT1G80840	ATWRKY40__WRKY40; transcription factor	0.472289	2.19093
AT2G02990	RNS1 (RIBONUCLEASE 1); endoribonuclease/ ribonuclease	3.94336	3.20533
AT2G18210	unknown protein	0.14608	0.634843
AT2G18690	unknown protein	-0.237908	1.4473
AT2G20560	DNAJ heat shock family protein	-0.182227	0.975978
AT2G21640	Encodes a protein of unknown function that is a marker for oxidative stress response.	-0.602752	1.82904
AT2G22470	ATAGP2__AGP2 (ARABINOGALACTAN PROTEIN 2)	0.305452	4.11284
AT2G22880	VQ motif-containing protein	1.20513	3.35419
AT2G24540	AFR (ATTENUATED FAR-RED RESPONSE)	0.823453	0.962627
AT2G25735	unknown protein	-0.101415	1.56045
AT2G26150	HSFA2__ATHSFA2; DNA binding / transcription factor	0.187388	2.90778
AT2G26530	AR781	0.668203	1.09344
AT2G28210		0.553841	0.973175
AT2G29460	GST22__ATGSTU4 (ARABIDOPSIS THALIANA GLUTATHIONE S-TRANSFERASE TAU 4); glutathione transferase	1.2911	2.97141
AT2G29470	GST21__ATGSTU3 (ARABIDOPSIS THALIANA GLUTATHIONE S-TRANSFERASE TAU 3); glutathione transferase	0.77168	4.37592
AT2G29490	GST19__ATGSTU1 (GLUTATHIONE S-TRANSFERASE TAU 1); glutathione transferase	0.86476	3.79434
AT2G29500	17.6 kDa class I small heat shock protein (HSP17.6B-CI)	0.831823	1.02258
AT2G30770	CYP71A13 (cytochrome P450, family 71, subfamily A, polypeptide 13); indoleacetaldoxime dehydratase/ oxygen binding	0.521653	2.45439
AT2G31945	unknown protein	0.51579	4.82824
AT2G32030	GCN5-related N-acetyltransferase (GNAT) family protein	-0.514849	1.25892
AT2G32120	HSP70T-2 (HEAT-SHOCK PROTEIN 70T-2); ATP binding	0.139387	-0.671064
AT2G33710	AP2 domain-containing transcription factor family protein	0.62284	3.82306
AT2G37430	zinc finger (C2H2 type) family protein (ZAT11)	0.151918	2.9634
AT2G38250	DNA-binding protein-related	0.416698	2.15139
AT2G38340	AP2 domain-containing transcription factor, putative (DRE2B)	-0.4776	2.63666
AT2G38470	ATWRKY33__WRKY33; transcription factor	-0.149494	2.28026
AT2G40000	ATHSPRO2__HSPRO2 (ARABIDOPSIS ORTHOLOG OF SUGAR BEET HS1 PRO-1 2)	-0.0372818	2.33095
AT2G41380	embryo-abundant protein-related	0.116029	2.57276
AT2G41640	transferase, transferring glycosyl groups	-0.287569	2.43594
AT2G43000	anac042 (Arabidopsis NAC domain containing protein 42); transcription factor	-0.306183	1.7142
AT2G43510	ATTI1; serine-type endopeptidase inhibitor	1.35316	3.2575
AT2G43820	GT__UGT74F2 (UDP-GLUCOSYLTRANSFERASE 74F2); UDP-glucose:4-aminobenzoate acylglucosyltransferase/ UDP-glucosyltransferase/ UDP-glycosyltransferase/ transferase, transferring glycosyl groups / transferase, transferring hexosyl groups	0.356633	3.74229
AT2G44460	BGLU28 (BETA GLUCOSIDASE 28); catalytic/ cation binding / hydrolase, hydrolyzing O-glycosyl compounds	-0.415119	-0.211416
AT2G46240	ATBAG6__BAG6 (BCL-2-ASSOCIATED ATHANOGENE 6); calmodulin binding / protein binding	0.212682	0.011882
AT2G47000	MDR4_PGP4__ABCB4 (ATP BINDING CASSETTE SUBFAMILY B4); ATPase, coupled to transmembrane movement of substances / xenobiotic-transporting ATPase	-0.492544	2.59335
AT3G02550	LBD41 (LOB DOMAIN-CONTAINING PROTEIN 41)	-0.164145	-0.143844
AT3G02800	phosphatase/ phosphoprotein phosphatase/ protein tyrosine phosphatase	0.458898	2.45094
AT3G02840	immediate-early fungal elicitor family protein	0.087815	2.88891
AT3G04070	anac047 (Arabidopsis NAC domain containing protein 47); transcription factor	1.06399	2.95253
AT3G08720	ATPK19_ATPK2_ATS6K2__S6K2 (ARABIDOPSIS THALIANA SERINE/THREONINE PROTEIN KINASE 2); kinase/ protein kinase	-0.0125317	1.01906
AT3G09270	ATGSTU8 (GLUTATHIONE S-TRANSFERASE TAU 8); glutathione transferase	0.694776	2.11598
AT3G09350	armadillo/beta-catenin repeat family protein	0.051752	1.12083
AT3G09410	pectinacetylesterase family protein	-0.0966917	-0.722676
AT3G10020	unknown protein	0.169839	0.675284
AT3G10320	transferase, transferring glycosyl groups	0.476142	2.6577
AT3G10930	unknown protein	0.0599168	3.23127
AT3G11340	UDP-glucoronosyl/UDP-glucosyl transferase family protein	0.93977	2.91778
AT3G11840	PUB24 (PLANT U-BOX 24); binding / ubiquitin-protein ligase	0.372338	1.48555
AT3G12580	HSP70 (heat shock protein 70); ATP binding	-0.070641	1.36442
AT3G13610	oxidoreductase, 2OG-Fe(II) oxygenase family protein	0.369632	2.20104
AT3G15500	ATNAC3__ANAC055 (ARABIDOPSIS NAC DOMAIN CONTAINING PROTEIN 55); transcription factor	1.14823	4.98017
AT3G15950	NAI2	0.996872	-0.298712
A3G16530		-0.351867	-0.215218
AT3G17690	CNGC19__ATCNGC19; calmodulin binding / cyclic nucleotide binding / ion channel	-0.275395	-1.40132
AT3G23230	ethylene-responsive factor, putative	-1.30394	2.26696
AT3G24500	ATMBF1C__MBF1C (MULTIPROTEIN BRIDGING FACTOR 1C); DNA binding / transcription coactivator/ transcription factor	0.270951	0.0396457
AT3G25250	OXI1__AGC2-1 (OXIDATIVE SIGNAL-INDUCIBLE1); kinase	-0.250365	4.44522
AT3G26440	unknown protein	-0.186538	1.60304
AT3G26830	CYP71B15__PAD3 (PHYTOALEXIN DEFICIENT 3); dihydrocamalexic acid decarboxylase/ monooxygenase/ oxygen binding	0.183107	2.29601
AT3G28210	PMZ; zinc ion binding	0.613898	3.50502
AT3G28580	AAA-type ATPase family protein	-0.449384	1.01861
AT3G28740	CYP81D1; electron carrier/ heme binding / iron ion binding / monooxygenase/ oxygen binding	2.39927	3.17315
AT3G46080		-0.063814	2.69554
AT3G46230	ATHSP17.4	0.767861	2.57646
AT3G48450	nitrate-responsive NOI protein, putative	1.47688	0.930178
AT3G48650		0.0762107	1.94092
AT3G48850	mitochondrial phosphate transporter, putative	0.00804275	3.69196
AT3G49580	LSU1 (RESPONSE TO LOW SULFUR 1)	1.10086	0.853244
AT3G49620	DIN11 (DARK INDUCIBLE 11); iron ion binding / oxidoreductase	-0.401602	1.77633
AT3G53150	UGT73D1 (UDP-glucosyl transferase 73D1); UDP-glycosyltransferase/ transferase, transferring hexosyl groups	0.102233	0.462608
AT3G53230	cell division cycle protein 48, putative / CDC48, putative	0.374276	1.18145
AT3G54150	embryo-abundant protein-related	-0.143938	1.96859
AT3G55980	ATSZF1__SZF1 (SALT-INDUCIBLE ZINC FINGER 1); transcription factor	-0.393905	2.69978
AT3G60120	BGLU27 (BETA GLUCOSIDASE 27); catalytic/ cation binding / hydrolase, hydrolyzing O-glycosyl compounds	0.713716	2.73615
AT4G11280	ACS6 (1-AMINOCYCLOPROPANE-1-CARBOXYLIC ACID (ACC) SYNTHASE 6); 1-aminocyclopropane-1-carboxylate synthase	-0.326811	2.07248
AT4G12400	stress-inducible protein, putative	-0.016273	0.27507
AT4G15975		-0.435968	0.383483
AT4G16260	catalytic/ cation binding / hydrolase, hydrolyzing O-glycosyl compounds	-0.739375	1.74975
AT4G17490	ERF-6-6__ATERF6 (ETHYLENE RESPONSIVE ELEMENT BINDING FACTOR 6); DNA binding / transcription factor	-1.05483	1.27079
AT4G18880	HSF A4A__AT-HSFA4A; DNA binding / transcription factor	-0.391817	1.62106
AT4G21390	B120; ATP binding / protein kinase/ protein serine/threonine kinase/ sugar binding	0.386443	2.43917
AT4G21990	ATAPR3_PRH-26_PRH26__APR3 (APS REDUCTASE 3); adenylyl-sulfate reductase	1.10998	0.695463
AT4G22530	embryo-abundant protein-related	0.482864	1.87652
AT4G24160	hydrolase, alpha/beta fold family protein	0.0297315	0.765434
AT4G24380	unknown protein	0.600134	1.70875
AT4G24570	mitochondrial substrate carrier family protein	0.0609608	2.97272
AT4G25200	ATHSP23.6-MITO (MITOCHONDRION-LOCALIZED SMALL HEAT SHOCK PROTEIN 23.6)	-0.534698	0.955833
AT4G34410	RRTF1 ({REDOX RESPONSIVE TRANSCRIPTION FACTOR 1); DNA binding / transcription factor	1.55924	6.86516
AT4G37370	CYP81D8; electron carrier/ heme binding / iron ion binding / monooxygenase/ oxygen binding	-0.01965	4.99102
AT4G37990	ATCAD8_CAD-B2__ELI3-2 (ELICITOR-ACTIVATED GENE 3-2); aryl-alcohol dehydrogenase/ mannitol dehydrogenase	3.33741	6.70598
AT4G39670	glycolipid binding / glycolipid transporter	0.427148	4.02069
AT5G04340	C2H2_CZF2__ZAT6 (ZINC FINGER OF ARABIDOPSIS THALIANA 6); nucleic acid binding / transcription factor/ zinc ion binding	0.822001	3.16842
AT5G05410	DREB2A; DNA binding / transcription activator/ transcription factor	0.820457	4.36178
AT5G05730	AMT1_TRP5_WEI2__ASA1 (ANTHRANILATE SYNTHASE ALPHA SUBUNIT 1); anthranilate synthase	0.848502	0.397792
AT5G12020	HSP17.6II (17.6 KDA CLASS II HEAT SHOCK PROTEIN)	1.45762	2.24835
AT5G12030	HSP17.6__AT-HSP17.6A (ARABIDOPSIS THALIANA HEAT SHOCK PROTEIN 17.6A); unfolded protein binding	0.686541	2.62604
AT5G13080	AtWRKY75__WRKY75; transcription factor	-0.122619	3.97957
AT5G14700	cinnamoyl-CoA reductase-related	0.323438	0.642637
AT5G14730	unknown protein	-0.403944	1.70852
AT5G14760	AO (L-ASPARTATE OXIDASE); L-aspartate oxidase/ electron carrier/ oxidoreductase	0.344793	0.107125
AT5G20230	BCB__ATBCB (ARABIDOPSIS BLUE-COPPER-BINDING PROTEIN); copper ion binding / electron carrier	0.740166	2.39289
AT5G22530	unknown protein	-0.685395	0.106904
AT5G24110	AtWRKY30__WRKY30; transcription factor	-0.407274	2.17809
AT5G25450	ubiquinol-cytochrome C reductase complex 14 kDa protein, putative	0.728158	1.67406
AT5G26220	ChaC-like family protein	2.09287	0.374074
AT5G27420	zinc finger (C3HC4-type RING finger) family protein	-0.134499	2.40904
AT5G28630	glycine-rich protein	-0.801693	0.065589
AT5G35320	unknown protein	0.459766	0.784269
AT5G37670	15.7 kDa class I-related small heat shock protein-like (HSP15.7-CI)	0.317884	0.107965
AT5G38900	DSBA oxidoreductase family protein	0.0893127	2.15842
AT5G42380	CML39__CML37 (CALMODULIN LIKE 37); calcium ion binding	-0.0866665	3.03005
AT5G46080	protein kinase family protein	0.285054	2.19236
AT5G47230	ATERF-5_ATERF5__ERF5 (ETHYLENE RESPONSIVE ELEMENT BINDING FACTOR 5); DNA binding / transcription activator/ transcription factor	-0.0667682	2.15729
AT5G48570	peptidyl-prolyl cis-trans isomerase, putative / FK506-binding protein, putative	-0.139855	-0.295748
AT5G48850	ATSDI1 (SULPHUR DEFICIENCY-INDUCED 1); binding	2.17553	2.03214
AT5G51060	ATRBOHC_RBOHC__RHD2 (ROOT HAIR DEFECTIVE 2); NAD(P)H oxidase	1.92284	2.51144
AT5G51190	AP2 domain-containing transcription factor, putative	-0.665892	1.86989
AT5G51440	23.5 kDa mitochondrial small heat shock protein (HSP23.5-M)	-0.786531	1.96526
AT5G52640	ATHS83_HSP81-1_HSP81.1_HSP83__ATHSP90.1 (HEAT SHOCK PROTEIN 90.1); ATP binding / unfolded protein binding	0.232455	1.93367
AT5G52760	heavy-metal-associated domain-containing protein	-0.468621	0.939244
AT5G54490	PBP1 (PINOID-BINDING PROTEIN 1); calcium ion binding / protein binding	0.0956022	1.06985
AT5G57220	CYP81F2; electron carrier/ heme binding / iron ion binding / monooxygenase/ oxygen binding	-1.26992	1.53547
AT5G58390	peroxidase, putative	-0.0818163	-0.398298
AT5G59820	ZAT12__RHL41 (RESPONSIVE TO HIGH LIGHT 41); nucleic acid binding / transcription factor/ zinc ion binding	0.478518	3.02332
AT5G64510	unknown protein	0.495471	0.082929
AT5G64905	PROPEP3 (Elicitor peptide 3 precursor)	0.18097	3.63387
AT5G65600	legume lectin family protein / protein kinase family protein	0.470571	1.87972

## Sheet: Supplemental Table 2
Supplemental Table 2. Genes differentially expressed after 4 days of salinity stress.
4 days NaCl (150 mM) responsive transcripts.						Function enrichment analysis of genes specifically induced by 4 days NaCl (150 mM) treatment.
Data are means of 3 biological replicates.
	(4d NaCl_control)					GO term	Ontology	Description	Number in input list	Number in BG/Ref	p-value	FDR
AGI	Average (log2 FCh)	STDV	p-value			GO:0010876	P	lipid localization	5	24	4e-08	1.3e-05
AT1G52690	6.17554	0.890391	0.000567122			GO:0006869	P	lipid transport	5	163	0.00025	0.013
AT3G60140	5.90139	0.542266	0.000215937			GO:0009719	P	response to endogenous stimulus	12	1068	0.00025	0.013
AT3G02480	5.87926	0.812176	0.000139312			GO:0042221	P	response to chemical stimulus	18	2085	0.00019	0.013
AT1G09500	5.55269	0.477504	7.9289e-05			GO:0009791	P	post-embryonic development	10	705	0.00014	0.013
AT1G80160	4.97904	0.58602	0.00086492			GO:0009651	P	response to salt stress	7	366	0.00025	0.013
AT1G05340	4.91553	0.688632	0.000330313			GO:0050896	P	response to stimulus	27	4057	0.00032	0.015
AT1G10585	4.84924	0.696214	0.000176021			GO:0006970	P	response to osmotic stress	7	408	0.00047	0.019
AT1G05680	4.75816	0.497084	0.000295577			GO:0048580	P	regulation of post-embryonic development	5	200	0.00061	0.022
AT3G57510	4.69329	0.21615	8.63648e-06			GO:0009414	P	response to water deprivation	5	229	0.0011	0.027
AT4G21680	4.64795	1.17582	0.00348422			GO:0009415	P	response to water	5	240	0.0014	0.027
AT4G37370	4.52086	1.34338	0.00342975			GO:0006810	P	transport	15	1846	0.0012	0.027
AT4G37990	4.46692	0.511431	0.000361836			GO:0009266	P	response to temperature stimulus	7	485	0.0013	0.027
AT1G43160	4.35449	1.75794	0.0156036			GO:0009409	P	response to cold	6	328	0.00087	0.027
AT3G01420	4.31497	0.475214	0.000194315			GO:0051234	P	establishment of localization	15	1851	0.0013	0.027
AT1G69880	4.30042	0.513152	8.31486e-05			GO:0009628	P	response to abiotic stimulus	13	1471	0.0013	0.027
AT5G66400	4.29283	0.892205	0.00464032			GO:0051179	P	localization	15	1922	0.0018	0.029
AT3G50970	4.21435	0.913154	0.00119146			GO:0009737	P	response to abscisic acid stimulus	6	378	0.0018	0.029
AT1G30700	4.18245	0.536775	0.00188485			GO:0010033	P	response to organic substance	12	1342	0.0018	0.029
AT1G17020	4.11903	0.241918	1.2038e-05			GO:0009725	P	response to hormone stimulus	10	982	0.0017	0.029
AT1G32350	4.119	0.853998	0.00372579			GO:0051239	P	regulation of multicellular organismal process	5	277	0.0025	0.038
AT5G59320	4.07	1.84886	0.017182
AT2G37770	4.02624	0.666542	0.00056834
AT5G06760	3.97658	0.952246	0.00160359
AT2G45570	3.95822	0.63397	0.000620186
AT1G74010	3.87369	0.229099	3.81173e-05
AT5G58840	3.85141	0.685102	0.00144191
AT4G39670	3.82992	1.28533	0.00389424
AT5G59310	3.8247	1.7964	0.0231432
AT1G77120	3.80469	1.1642	0.00226097
AT3G15500	3.77985	0.657549	0.00127319
AT1G66570	3.77298	0.423232	0.000114594
AT4G33150	3.73221	0.39326	0.000271154
AT5G48180	3.70843	0.133573	1.24768e-05
AT2G14620	3.67477	0.30167	3.92196e-05
AT2G43820	3.65998	0.135731	9.01635e-06
AT2G29470	3.64848	0.687647	0.00103275
AT5G05410	3.61194	0.949473	0.00299843
AT4G01870	3.59446	0.48649	0.000589259
AT2G31945	3.58776	0.323749	0.000376256
AT3G53160	3.53355	0.956133	0.00489133
AT1G73260	3.50581	0.32964	0.000635674
AT5G13080	3.50515	0.493236	0.00191171
AT5G59220	3.47466	0.367564	0.000168451
AT2G34500	3.45305	0.606713	0.000832076
AT2G17500	3.41996	0.21385	0.000533477
AT1G17170	3.40168	0.443964	0.000639542
AT2G22470	3.38003	0.0844512	0.000244962
AT1G02220	3.37792	0.399781	0.000467747
AT5G50760	3.37682	0.708748	0.00317216
AT2G29490	3.36411	1.20421	0.00851514
AT1G16850	3.28732	1.1214	0.0113911
AT5G62520	3.28038	0.78365	0.00457488
AT4G19810	3.2605	0.831114	0.00298559
AT3G53600	3.25447	1.21083	0.020625
AT5G43580	3.23755	0.970667	0.0150979
AT2G35730	3.21338	0.708326	0.00271972
AT1G15380	3.21257	0.441058	0.00104575
AT2G04050	3.20934	0.800519	0.0121775
AT2G23110	3.20862	0.53904	0.000438697
AT2G47770	3.19283	1.20493	0.0160819
AT1G05100	3.14955	1.18256	0.012762
AT4G11650	3.12378	1.11183	0.00924394
AT5G66780	3.08673	1.26944	0.0244496
AT5G13330	3.08651	0.0564449	3.53472e-06
AT1G52890	3.05035	0.307046	0.000698792
AT5G61820	3.04598	0.179552	9.16547e-05
AT1G01480	3.01555	0.69424	0.00359337
AT1G02310	3.01271	0.459309	0.00067798
AT1G01720	3.0105	0.268124	0.000147014
AT5G04340	3.00395	0.93881	0.00257662
AT2G47550	3.0008	0.976171	0.00722014
AT2G41850	2.98815	0.0909742	2.07386e-06
AT2G34600	2.98643	0.729683	0.00629916
AT5G39050	2.92633	0.241471	0.000196923
AT4G24000	2.92363	0.758603	0.00484995
AT2G28400	2.92272	0.488978	0.00129023
AT1G27730	2.91798	0.908776	0.0026871
AT4G18170	2.90351	1.66991	0.0408864
AT3G21520	2.90079	1.04339	0.00695669
AT1G68620	2.90073	0.332374	0.000465867
AT4G16690	2.8946	0.0650408	7.01168e-05
AT1G07500	2.894	1.01856	0.0154144
AT4G29780	2.88867	0.407152	0.000182852
AT5G20830	2.88014	0.495572	0.000648808
AT3G05630	2.87719	0.533052	0.0024971
AT2G32020	2.87601	1.04075	0.0208835
AT5G40690	2.86711	0.252866	0.000629939
AT1G32940	2.86676	0.176388	0.000218841
AT2G03760	2.86344	0.61027	0.00130473
AT3G28210	2.85035	0.375593	0.00012006
AT4G01430	2.83828	0.3641	0.000258164
AT1G15010	2.83784	0.728725	0.00140439
AT3G55970	2.83551	0.542997	0.00242781
AT1G73010	2.82268	1.3744	0.03074
AT4G24570	2.82127	0.446876	0.00058288
AT1G02850	2.81747	0.508966	0.00216368
AT1G67980	2.80449	0.63842	0.00100812
AT3G25250	2.79801	1.09097	0.0100281
AT1G60730	2.79239	0.163534	7.38223e-05
AT4G34410	2.78749	0.679751	0.00256585
AT5G40260	2.77431	1.75492	0.0736849
AT5G64905	2.76642	1.46925	0.0235888
AT3G61190	2.76092	0.493573	0.000367536
AT5G59820	2.75878	0.533899	0.000727522
AT2G33380	2.75069	0.319856	0.000679104
AT5G14180	2.75067	0.993595	0.0063929
AT4G15610	2.75046	0.364042	0.00051742
AT3G48520	2.7465	0.367461	0.000206264
AT2G37750	2.74264	0.37019	0.000962535
AT5G67080	2.74114	0.600231	0.0309351
AT5G39520	2.7408	0.632468	0.0014153
AT5G39610	2.72597	0.510943	0.000787398
AT2G01890	2.71986	0.658988	0.00289207
AT1G07430	2.71887	0.702974	0.00501914
AT2G40000	2.70227	0.477579	0.00119127
AT3G12510	2.69623	0.894256	0.00818997
AT1G66160	2.69014	0.371073	0.000203668
AT5G42380	2.68065	0.681772	0.00132155
AT2G45220	2.67061	0.243114	0.00125539
AT2G46680	2.66943	0.276123	5.4392e-05
AT1G77450	2.65017	0.413299	0.000498362
AT2G29350	2.64381	0.217109	8.2947e-05
AT2G23170	2.64024	1.45676	0.0384227
AT1G74590	2.63823	0.427884	0.00105414
AT1G76600	2.63413	0.613835	0.00212924
AT5G40730	2.62806	0.487668	0.00147175
AT4G05100	2.62643	0.95805	0.0148056
AT3G23920	2.61767	0.518838	0.00136545
AT4G02380	2.61665	0.911701	0.00776572
AT5G27420	2.61585	1.13248	0.0104044
AT4G31970	2.61243	0.225832	0.000800699
AT2G41380	2.59799	0.309673	0.000546168
AT4G21440	2.56646	1.23648	0.0317836
AT3G51860	2.56493	0.14658	0.00270272
AT2G47000	2.55284	0.666652	0.0078037
AT5G17380	2.54577	0.396862	0.000422415
AT3G45970	2.53592	1.08524	0.0172872
AT1G62300	2.52119	1.10947	0.0100587
AT2G39030	2.51038	2.0157	0.0814194
AT3G06500	2.49155	0.640023	0.00227506
AT2G04040	2.48688	0.702584	0.00418251
AT3G17520	2.48586	1.0025	0.0210463
AT1G69890	2.48141	1.28825	0.0153834
AT2G30770	2.47869	1.0855	0.0141053
AT3G29250	2.47445	0.492286	0.00957573
AT1G74020	2.47251	0.23143	9.27259e-05
AT1G68450	2.47173	0.736057	0.0132212
AT3G11480	2.4684	0.443487	0.00091649
AT5G57560	2.46827	0.832657	0.00482225
AT1G69930	2.4629	0.602013	0.0048724
AT1G23710	2.46059	0.663419	0.00541992
AT2G38340	2.45841	0.368034	0.00160937
AT1G26420	2.45714	0.905603	0.00600714
AT2G30040	2.45102	0.962532	0.0142689
AT2G37870	2.44615	0.462757	0.000655406
AT1G26410	2.44532	0.536675	0.00170965
AT1G61810	2.44207	0.355565	0.000126348
AT5G20960	2.44182	0.105393	9.25041e-06
AT5G62480	2.43983	0.796132	0.0172539
AT1G26390	2.43919	0.694949	0.00171775
AT3G14060	2.43563	0.465948	0.00208151
AT4G02280	2.43298	0.50737	0.00156451
AT3G57520	2.43072	0.905612	0.00472237
AT3G48020	2.42529	0.389416	0.000357051
AT3G57010	2.4121	0.757986	0.0039956
AT4G33540	2.40899	0.367374	0.000250158
AT2G29460	2.4087	0.444148	0.00277554
AT4G37010	2.40245	0.663512	0.00346753
AT3G61890	2.39454	0.145383	0.000266125
AT2G41640	2.38774	0.344894	0.000530489
AT2G37760	2.38357	0.334295	0.000294656
AT4G27410	2.36558	0.585898	0.00282882
AT3G04070	2.36366	0.399314	0.000714272
AT2G02990	2.36283	0.864177	0.00789524
AT2G18680	2.36254	0.496026	0.0013342
AT4G30290	2.36182	1.16467	0.0245522
AT1G35140	2.3587	0.667885	0.00388993
AT1G26770	2.35807	0.662938	0.0046861
AT5G50915	2.35781	0.867666	0.00956784
AT4G28460	2.35422	0.576297	0.00440833
AT3G01830	2.35168	0.540912	0.00591288
AT1G54100	2.34892	0.424231	0.00110371
AT3G06420	2.34764	0.452543	0.00111334
AT5G16980	2.34392	0.335272	0.000185828
AT1G58340	2.34335	0.58043	0.002253
AT5G26340	2.34284	0.85136	0.00703803
AT3G04000	2.34019	0.577379	0.00218798
AT5G38710	2.33994	0.149245	0.000170321
AT4G27652	2.32978	0.13575	7.38207e-06
AT1G32960	2.32915	0.220201	0.00224586
AT5G24160	2.31576	0.287574	0.000309481
AT3G04640	2.3136	0.580145	0.00201917
AT5G49480	2.31256	0.506211	0.000562838
AT5G49450	2.31008	0.238511	5.61498e-05
AT5G24030	2.30861	0.532162	0.0012625
AT5G48410	2.30557	0.2362	0.00118959
AT1G60190	2.30548	0.710182	0.0218097
AT3G55980	2.30546	0.839052	0.00653109
AT4G27657	2.30011	0.114326	0.000301253
AT1G68440	2.29894	0.389618	0.00155949
AT2G30750	2.29016	0.933288	0.00972004
AT1G79680	2.28865	0.774022	0.00470009
AT2G28710	2.28672	0.0599842	1.73121e-06
AT2G38240	2.27957	0.940777	0.00684488
AT4G23700	2.2637	0.23829	0.000706116
AT4G22470	2.2632	0.962683	0.0242973
AT1G08920	2.26173	0.297426	0.000835597
AT3G50260	2.26042	0.421001	0.000875816
AT1G54020	2.25778	2.97538	0.183875
AT5G22860	2.25108	0.335944	0.000865646
AT2G36750	2.24698	0.632588	0.00630395
AT1G69480	2.24672	0.337483	0.00347856
AT2G33590	2.24608	0.237185	0.00041977
AT1G79270	2.24291	0.287669	0.00102109
AT3G10930	2.24183	0.518472	0.00201141
AT3G19580	2.2304	0.437899	0.00261463
AT1G65690	2.22893	0.252606	0.000444288
AT1G05560	2.22597	1.30864	0.0261193
AT1G07590	2.22079	1.1728	0.0302487
AT1G61800	2.21606	0.8296	0.0105155
AT3G02840	2.20767	0.422329	0.000774174
AT2G25625	2.20218	0.425949	0.000749238
AT3G48850	2.2006	0.757384	0.00918893
AT1G05575	2.19365	0.760013	0.00365994
AT5G01300	2.18437	0.291476	0.00115393
AT5G52300	2.17179	1.21308	0.0366386
AT4G20860	2.16841	0.413889	0.000669179
AT5G67480	2.16785	0.303172	0.00167694
AT1G19250	2.16669	1.36495	0.0480883
AT5G55560	2.16462	0.674337	0.00266588
AT5G13750	2.14879	0.297606	0.00137572
AT3G48580	2.14461	0.505316	0.00509269
AT4G18360	2.14048	0.615732	0.00255642
AT3G14680	2.13974	0.329443	0.000922109
AT1G80840	2.13806	0.634898	0.00538697
AT3G11340	2.12834	1.4563	0.0452251
AT1G21910	2.12444	1.19853	0.0286176
AT1G75830	2.12359	1.35043	0.0568322
AT1G76650	2.12233	0.357717	0.000797743
AT2G38470	2.12186	1.18364	0.0234688
AT1G23800	2.12055	0.349333	0.000253601
AT1G02390	2.11838	0.255608	0.000773145
AT1G67920	2.11721	1.09883	0.0201466
AT5G53820	2.11501	0.740567	0.00773497
AT4G04490	2.11294	0.883523	0.0219508
AT2G22880	2.11249	0.796002	0.00625911
AT4G28085	2.1094	0.441461	0.000914353
AT1G20180	2.10778	0.219414	0.000373212
AT1G72680	2.10514	0.171769	0.000200618
AT4G11280	2.09641	0.764446	0.00731212
AT1G26380	2.09407	0.932727	0.00921963
AT4G13180	2.09183	0.100974	3.46814e-05
AT1G25400	2.09181	0.632382	0.0032897
AT4G28040	2.08991	0.518312	0.00232276
AT2G15480	2.08916	0.341798	0.00102785
AT1G73540	2.08711	0.189157	0.000201837
AT1G74360	2.08056	0.874797	0.0106791
AT2G47180	2.0766	1.63388	0.0649373
AT3G02800	2.06261	1.06629	0.0196754
AT1G49450	2.06094	1.30651	0.058186
AT4G21390	2.06055	1.11472	0.0263762
AT5G19440	2.05716	0.41131	0.000801949
AT5G37260	2.0536	2.03867	0.174263
AT5G42830	2.05077	1.03794	0.0301747
AT3G28740	2.04862	1.58227	0.0810163
AT5G02020	2.04358	0.69153	0.0161515
AT5G50360	2.04314	0.491851	0.00653933
AT5G63790	2.03914	0.291573	0.000844337
AT5G04250	2.03844	0.694616	0.00953992
AT4G19230	2.03811	0.253003	0.000641698
AT1G22190	2.03591	0.738928	0.0074589
AT2G37970	2.03385	0.0485015	3.88257e-05
AT1G21850	2.03344	1.89234	0.187613
AT5G13170	2.03269	0.480666	0.00220427
AT2G35980	2.03151	0.523349	0.00160326
AT2G45210	2.02069	0.434752	0.0031838
AT5G38900	2.01844	0.425044	0.00130196
AT1G29195	2.01713	0.486332	0.00228693
AT5G57050	2.01408	0.283796	0.00116337
AT3G47340	2.00889	1.02453	0.0158867
AT5G20940	2.00889	0.0968047	3.30272e-05
AT3G06490	2.00469	0.809432	0.0218054
AT5G15190	2.00369	0.888474	0.0265898
AT4G38540	2.00304	0.476684	0.00112635
AT3G12910	2.00247	1.19967	0.040252
AT2G03850	2.00245	0.301619	0.000195156
AT1G01560	1.9986	0.823921	0.0101503
AT2G30140	1.99771	0.284435	0.000751704
AT1G30135	1.99751	0.675305	0.0159091
AT4G18990	1.99378	0.261927	0.000419849
AT5G25930	1.99338	0.868431	0.00955108
AT3G05360	1.99265	0.187939	0.000146501
AT3G47780	1.99189	0.317518	0.0175497
AT3G52780	1.98504	0.215619	0.000130831
AT4G20110	1.98334	0.148921	7.07531e-05
AT5G14780	1.98298	0.154745	2.31519e-05
AT2G28085	1.98259	0.362918	0.00650238
AT5G24420	1.97723	2.50535	0.162432
AT5G46080	1.97397	0.448119	0.00397824
AT4G33420	1.96892	0.68329	0.00463317
AT3G26830	1.96694	0.807305	0.0155052
AT3G57020	1.96435	0.507939	0.00636037
AT1G64660	1.95967	0.50427	0.0104482
AT4G22980	1.95496	0.631075	0.00346106
AT1G21550	1.94637	0.632453	0.00301382
AT5G46350	1.94221	0.270678	0.00343691
AT5G59550	1.94013	0.56334	0.00254355
AT1G19020	1.93361	0.490492	0.00675505
AT3G22370	1.9291	0.356501	0.0052058
AT3G06810	1.9288	0.0275657	2.24321e-06
AT2G43510	1.92853	0.346724	0.000331438
AT1G72770	1.92707	0.0367291	0.000723874
AT5G49520	1.92671	0.434266	0.00194717
AT2G39330	1.92227	3.20048	0.274232
AT3G59700	1.91729	0.301507	0.000606508
AT3G01970	1.91712	0.332296	0.000309938
AT2G15490	1.91604	0.631277	0.0177646
AT5G11520	1.91437	0.207047	7.65514e-05
AT4G35060	1.91411	0.285622	0.000684215
AT5G13200	1.91116	0.546325	0.00303338
AT1G22890	1.91066	0.289286	0.000617941
AT2G16700	1.91063	0.346755	0.000739325
AT1G62570	1.90969	0.394017	0.00169926
AT1G72900	1.90669	0.318866	0.00444325
AT5G65380	1.90594	0.261973	0.000870203
AT2G15780	1.90047	0.875581	0.0395511
AT4G23190	1.89995	0.790053	0.0187145
AT1G30620	1.89718	0.497938	0.00174945
AT5G05220	1.88893	1.52569	0.11764
AT3G44260	1.88329	0.193504	6.90672e-05
AT3G62590	1.88288	0.220296	0.000160035
AT1G11190	1.88267	0.203198	0.000139498
AT3G08720	1.87921	0.704983	0.0100345
AT1G61340	1.879	0.139375	0.000297307
AT1G52080	1.87319	0.0637038	3.11952e-05
AT3G13950	1.87173	0.232984	0.000748763
AT4G37610	1.86395	0.792765	0.00685439
AT2G27500	1.86298	0.261754	0.00017791
AT3G10450	1.86024	0.525414	0.00313885
AT2G47190	1.8577	0.661537	0.00696841
AT5G02420	1.85511	0.297378	0.00117689
AT3G59820	1.85453	0.565061	0.0047484
AT4G37410	1.85393	2.52147	0.200467
AT2G43000	1.85002	0.705097	0.00990609
AT5G63130	1.84874	0.0940319	0.000548131
AT3G12500	1.84499	0.696265	0.00773354
AT3G53810	1.84476	0.886373	0.0329168
AT5G43450	1.84232	0.686864	0.0298997
AT2G44790	1.84163	0.796128	0.0103542
AT1G61120	1.84103	3.50923	0.345861
AT4G37290	1.84029	0.173851	0.000721581
AT2G02710	1.83925	0.0947454	2.546e-06
AT2G44010	1.83833	0.346291	0.00181665
AT5G51070	1.83777	0.308417	0.000913239
AT5G16970	1.83717	0.246291	8.65825e-05
AT5G38530	1.83563	0.324806	0.000939971
AT3G04010	1.83374	0.263751	0.000661235
AT3G49210	1.83257	0.161281	0.000263628
AT2G28110	1.82938	0.0640067	6.40638e-05
AT3G22600	1.82795	0.467863	0.00201491
AT1G28480	1.82654	0.333384	0.000854622
AT2G39050	1.82429	0.378899	0.00139521
AT5G34940	1.8241	0.176175	8.82103e-05
AT3G17770	1.82224	0.404041	0.00157195
AT5G57910	1.82149	0.262232	0.000439311
AT4G24040	1.81683	0.619516	0.00469878
AT1G15520	1.81541	0.708499	0.00609061
AT2G40170	1.81534	0.854178	0.0217777
AT3G03470	1.81333	0.175327	7.54986e-05
AT2G24100	1.81206	0.284563	0.000255964
AT2G29480	1.81083	0.294458	0.00148979
AT4G25390	1.80887	0.192485	0.000578342
AT4G25810	1.80744	0.757262	0.0223754
AT1G79450	1.80305	0.20152	0.00140474
AT1G54570	1.80273	0.284652	0.000816403
AT5G12340	1.79879	0.683472	0.0295885
AT1G69870	1.79753	0.48448	0.00341798
AT3G62260	1.79427	0.353123	0.00115691
AT3G09270	1.79352	0.520752	0.0101222
AT1G54890	1.79232	0.559406	0.00628137
AT3G50930	1.79019	0.963174	0.0441263
AT1G20350	1.78851	0.182198	0.00048136
AT1G72520	1.78774	0.660904	0.00995044
AT2G02390	1.7871	0.099225	0.000322147
AT5G50200	1.78443	0.738233	0.00771642
AT3G20100	1.78257	0.570239	0.00669512
AT3G61930	1.78212	0.122932	4.78074e-05
AT1G23040	1.78102	0.10629	0.000685222
AT4G03820	1.77902	0.702013	0.0151514
AT2G42790	1.77779	0.176327	7.82851e-05
AT1G74870	1.77711	1.63074	0.146737
AT1G76470	1.7755	0.801968	0.0265152
AT1G13340	1.77481	0.145911	0.00207452
AT3G17790	1.77369	0.309337	0.000928464
AT4G20830	1.77293	0.736269	0.011341
AT1G02660	1.77278	0.194927	0.000638645
AT3G12580	1.76984	0.62425	0.0103643
AT3G49780	1.76832	0.47889	0.00177175
AT3G29035	1.76644	0.290018	0.00162615
AT5G56980	1.76436	0.620547	0.0117131
AT5G13820	1.76403	0.303613	0.00044875
AT3G14990	1.76064	0.19908	0.00209204
AT2G43570	1.76001	0.335566	0.00155171
AT5G42900	1.75864	0.604429	0.00923073
AT4G17500	1.7586	0.43967	0.00345767
AT2G33710	1.75236	0.347775	0.00155134
AT5G52310	1.74735	1.12796	0.0415817
AT1G76790	1.74382	1.32681	0.0458535
AT3G04060	1.74368	0.184612	0.000205353
AT1G32920	1.74244	0.230294	0.000813915
AT3G49130	1.73739	1.05049	0.0744896
AT5G57900	1.73385	0.402583	0.00195524
AT2G37430	1.73341	1.26365	0.0686163
AT3G55890	1.73189	0.264143	0.000157118
AT3G09390	1.73139	0.0706534	4.22427e-05
AT2G23270	1.73045	1.11981	0.0494087
AT2G23810	1.72977	0.384278	0.00151056
AT4G16760	1.72842	0.231451	0.000663766
AT1G24600	1.7249	1.24871	0.0821053
AT3G62150	1.72422	0.565848	0.00496675
AT3G26910	1.72283	0.63546	0.0151703
AT5G13490	1.72112	0.487428	0.010245
AT5G18270	1.71825	0.345027	0.00212906
AT4G02360	1.71755	1.91798	0.1255
AT5G65110	1.71657	0.333695	0.00111776
AT1G24140	1.71523	0.276068	0.000832844
AT1G02400	1.71331	0.41924	0.00150036
AT1G13990	1.71247	0.114041	0.000185492
AT1G09560	1.71223	0.434099	0.00162883
AT1G63720	1.70863	0.347916	0.00127225
AT3G57380	1.70633	0.188965	0.000942654
AT1G21010	1.70475	0.431558	0.00389391
AT2G30550	1.70316	0.370729	0.00186838
AT2G39200	1.69861	1.29124	0.106224
AT5G24470	1.69228	0.663194	0.016407
AT1G22400	1.68978	0.399826	0.00318019
AT3G55430	1.68845	0.342227	0.000761619
AT4G29700	1.68816	1.50498	0.0942929
AT3G20340	1.68227	0.902474	0.0416944
AT5G51440	1.68138	0.33894	0.00430916
AT5G57220	1.68016	1.10352	0.0303158
AT5G24110	1.67858	2.00971	0.171126
AT5G13320	1.67791	0.835278	0.0123479
AT1G66400	1.67775	0.938559	0.0306665
AT2G43590	1.67774	0.740382	0.0110491
AT1G09070	1.67674	0.238418	0.000665617
AT5G61600	1.67569	0.0918892	0.00161569
AT1G48000	1.6748	0.146796	5.60922e-05
AT1G19180	1.67119	0.515424	0.00752595
AT4G16260	1.66939	0.229096	9.02699e-05
AT2G21640	1.66843	0.474368	0.0110574
AT4G32250	1.66829	0.147868	6.95646e-05
AT3G55910	1.66793	0.160768	0.000648839
AT4G22530	1.66666	0.445873	0.00579382
AT5G20230	1.66324	0.422211	0.00211994
AT5G64310	1.65494	0.806418	0.0300415
AT1G10140	1.65481	0.201833	8.60067e-05
AT5G02780	1.65477	0.769869	0.0156574
AT4G18950	1.64726	0.439999	0.00670287
AT3G53980	1.64657	0.21152	0.000569619
AT2G26290	1.64602	0.181777	0.000121172
AT1G26930	1.64533	0.685191	0.0109798
AT3G23250	1.64228	0.407014	0.00196172
AT5G09530	1.64211	0.83462	0.0200577
AT2G41260	1.64211	0.681213	0.0171702
AT5G42050	1.64148	0.503963	0.00639912
AT4G03320	1.64143	0.179055	0.000813575
AT1G67810	1.64031	0.289007	0.0165102
AT1G28190	1.62604	0.784028	0.0260755
AT5G11110	1.62458	0.596922	0.0138676
AT4G32070	1.62354	0.0934135	2.07588e-05
AT3G26690	1.62287	0.614628	0.0161772
AT2G26150	1.62186	0.49087	0.00430739
AT1G03790	1.61849	0.351886	0.00434051
AT2G30250	1.61755	0.7744	0.0248911
AT3G10985	1.61535	0.338395	0.00420345
AT3G14770	1.61413	0.320018	0.00574865
AT2G33830	1.60969	0.520102	0.0731803
AT3G21790	1.60932	0.259145	0.000252256
AT3G57760	1.60838	0.557948	0.00973566
AT2G44840	1.60803	0.570161	0.0060178
AT5G54510	1.60758	0.77191	0.0203488
AT2G24180	1.60655	0.283503	0.000582871
AT2G27080	1.60619	0.424631	0.00199646
AT4G15260	1.60608	0.349762	0.00496194
AT1G09740	1.60521	0.311193	0.00112412
AT1G68765	1.60501	0.900973	0.0402205
AT5G53970	1.6026	0.269027	0.00233193
AT3G22160	1.60223	0.5554	0.00598691
AT5G38120	1.60168	1.26537	0.0537675
AT2G36950	1.6013	0.091674	0.00111467
AT3G48360	1.59559	1.06824	0.0316925
AT3G28007	1.5926	0.743094	0.0454202
AT3G05640	1.59064	0.336304	0.000731162
AT3G01650	1.58987	0.59896	0.0106877
AT2G23150	1.58971	0.46376	0.00225693
AT3G23170	1.58861	0.0954756	0.00144991
AT3G26220	1.58555	0.152226	0.00136976
AT5G22250	1.5846	0.11158	3.44236e-05
AT2G40140	1.58406	0.847615	0.0215532
AT1G28370	1.58381	0.292928	0.000445936
AT3G13790	1.58073	0.628747	0.0062863
AT2G34610	1.57991	0.781847	0.039117
AT4G19390	1.57989	0.627875	0.0074286
AT4G31240	1.57908	0.165	0.00173976
AT4G02410	1.57756	0.819456	0.0301131
AT4G37900	1.57448	1.4716	0.162063
AT5G61560	1.57167	0.550111	0.00828349
AT3G01290	1.56992	0.50047	0.030119
AT3G10910	1.56848	0.311481	0.000498773
AT5G03210	1.56661	0.731717	0.0215156
AT4G39270	1.56623	0.204528	0.000195981
AT1G15430	1.56062	0.630303	0.0137783
AT5G67340	1.55927	0.409876	0.00367207
AT5G34930	1.55901	0.154607	7.40805e-05
AT2G20720	1.55862	0.773913	0.0336153
AT5G16960	1.55677	0.590136	0.010878
AT3G25655	1.55444	1.23526	0.13328
AT4G27830	1.55275	0.262924	0.00164016
AT3G20300	1.55262	0.558614	0.0175053
AT4G18010	1.5526	0.334022	0.00116324
AT5G44480	1.55021	0.0671651	3.09534e-06
AT4G26270	1.54953	0.47409	0.00450823
AT2G41190	1.54776	0.312053	0.00263001
AT4G30490	1.54679	0.31579	0.00124967
AT3G10320	1.54644	0.615171	0.0154196
AT1G07160	1.54622	1.00724	0.0621244
AT5G27350	1.54615	0.225604	0.000740252
AT5G05110	1.54465	0.188416	0.000633952
AT5G22380	1.54298	0.430769	0.0212895
AT1G57630	1.54295	0.733573	0.0212923
AT2G38870	1.53901	0.387775	0.00223974
AT5G10695	1.53724	0.245907	0.0107988
AT1G14330	1.5336	0.377893	0.00245163
AT3G49620	1.53235	1.00847	0.0356308
AT5G24150	1.52987	0.266585	0.0143003
AT4G18050	1.52966	0.0961199	0.00151109
AT4G18880	1.52709	0.491115	0.00506104
AT1G74080	1.52019	0.219618	0.000334533
AT1G06570	1.51895	0.189285	0.000418849
AT3G19660	1.51859	0.27084	0.00329446
AT4G39955	1.51859	0.552118	0.0108508
AT3G48650	1.51786	0.474679	0.0154172
AT2G18700	1.51781	0.15784	0.000371579
AT4G15120	1.51746	0.720027	0.026306
AT5G37770	1.51366	0.0817315	2.27707e-05
AT5G45340	1.51229	0.570756	0.00755054
AT1G06180	1.50945	0.436932	0.00255027
AT3G22620	1.50813	0.14694	0.00120904
AT3G15352	1.50807	0.215628	0.00120952
AT1G28330	1.50495	0.581128	0.0202286
AT2G47270	1.50371	0.857061	0.0752636
AT4G37150	1.50328	0.317758	0.00897779
AT4G27654	1.50239	0.328282	0.00160322
AT1G61610	1.50215	0.490015	0.00707182
AT1G33560	1.50202	0.252901	0.00203485
AT5G52050	1.50096	0.435969	0.010151
AT5G37540	1.50004	0.552841	0.0301678
AT2G33700	1.49529	0.0642719	0.000381354
AT4G26200	1.49235	0.559955	0.0194932
AT5G24090	1.49043	0.473091	0.00683885
AT3G18250	1.48855	0.245226	0.00037032
AT2G26560	1.48669	1.0164	0.0377015
AT4G31870	1.48471	0.317801	0.0012352
AT1G73480	1.48327	0.570626	0.0140063
AT2G28120	1.48236	0.306231	0.000754939
AT2G19800	1.48179	1.06173	0.0481808
AT5G66760	1.48011	0.0602728	0.000203516
AT5G22300	1.47694	0.211314	0.000177893
AT5G07440	1.4761	0.316139	0.00106047
AT5G57655	1.476	0.191868	0.000468722
AT3G28340	1.47393	0.293144	0.00443417
AT3G54420	1.47365	0.627556	0.0104996
AT3G09940	1.47085	2.91527	0.377692
AT5G64230	1.4708	0.136628	0.00128973
AT1G60140	1.46995	0.119741	0.00212005
AT3G21780	1.46568	0.190973	0.0011358
AT4G15490	1.46475	0.426719	0.00282311
AT5G53120	1.46337	0.229496	0.000654806
AT2G19190	1.46246	0.659201	0.0282515
AT1G66090	1.46246	0.511708	0.0104745
AT1G20630	1.46177	0.318651	0.000639428
AT1G21240	1.45999	0.147947	0.00249744
AT1G33030	1.45921	0.450673	0.00570229
AT4G22820	1.45837	0.139734	0.000605977
AT1G18980	1.45638	0.18245	0.000285058
AT1G10170	1.45489	0.549115	0.0120107
AT4G25000	1.45313	0.613046	0.0155683
AT1G61820	1.45275	0.625095	0.0097876
AT4G21120	1.45263	0.610746	0.0224733
AT5G45630	1.45255	0.334268	0.00133413
AT1G02470	1.45113	0.520842	0.00563945
AT1G69790	1.44807	0.320521	0.00129948
AT5G01550	1.44793	0.245286	0.00091182
AT2G35930	1.44783	0.571556	0.00600342
AT3G02875	1.44768	0.0638339	7.2373e-05
AT1G08940	1.44661	0.167008	0.000720187
AT1G18380	1.44585	0.564762	0.0128113
AT3G26440	1.44507	0.15127	0.000712029
AT3G24982	1.44369	1.8608	0.190802
AT5G58350	1.44133	0.202684	0.00107192
AT3G50770	1.44109	0.896692	0.030569
AT3G16470	1.44085	1.28512	0.0821113
AT4G25470	1.43905	0.134112	9.19343e-05
AT5G51830	1.4385	0.499372	0.0146233
AT1G22180	1.4378	0.532368	0.00665328
AT3G11430	1.437	0.863443	0.0595008
AT3G60120	1.43568	0.589782	0.0283263
AT2G27310	1.43522	0.532083	0.0156626
AT3G59080	1.4338	0.144147	0.000150507
AT3G28270	1.43302	0.913694	0.0372822
AT2G32800	1.43244	0.378232	0.00410108
AT1G07040	1.43186	0.301648	0.000621125
AT1G56145	1.43163	0.371094	0.00204236
AT3G61630	1.43107	0.996918	0.106552
AT4G31800	1.43026	0.647533	0.0226228
AT2G18050	1.43025	0.423626	0.00806351
AT1G58360	1.43018	0.239184	0.00127974
AT3G13610	1.42751	0.993779	0.0901329
AT1G19200	1.42533	0.55683	0.0210079
AT5G54840	1.42312	0.0341157	0.00168729
AT5G62150	1.42284	0.227041	0.000430342
AT1G15670	1.42064	0.567127	0.0204138
AT4G16680	1.42016	0.543954	0.0183091
AT1G76640	1.41908	3.62505	0.462534
AT2G25440	1.41824	0.331946	0.00269215
AT5G27520	1.41729	0.438157	0.00946623
AT5G44990	1.41693	0.552752	0.0100472
AT2G33150	1.41469	0.0554448	3.64887e-06
AT3G53230	1.41417	0.153814	0.000406616
AT3G54150	1.41344	0.840139	0.0333192
AT1G69260	1.41192	0.602259	0.02102
AT5G48850	1.40847	1.12744	0.124842
AT4G27280	1.40684	0.347169	0.00298103
AT5G24870	1.40489	0.139052	0.000521709
AT1G63840	1.40401	0.228526	0.00327976
AT5G48400	1.40316	0.294326	0.00109492
AT3G48000	1.40265	0.0758147	0.00010738
AT2G21620	1.40144	0.441316	0.00392392
AT3G59350	1.40074	0.582375	0.0138226
AT5G54930	1.39891	0.238421	0.000225064
AT2G17840	1.39537	0.371573	0.00394891
AT4G26080	1.39524	0.101173	0.000159051
AT2G23320	1.39183	0.559909	0.0141018
AT2G29940	1.38992	0.66154	0.0517993
AT1G71140	1.38939	0.505567	0.00654397
AT5G07010	1.38902	1.17892	0.0877627
AT2G38400	1.3858	0.494049	0.00390152
AT2G19450	1.38372	0.362509	0.00241613
AT1G79520	1.38252	0.240226	0.000413521
AT4G23810	1.38056	0.698371	0.0291875
AT1G17745	1.37858	0.208534	0.00187102
AT1G32170	1.37716	0.16059	0.0014941
AT3G46230	1.37654	0.602398	0.0183137
AT2G29420	1.37573	0.573167	0.0135969
AT3G63060	1.37462	0.822295	0.0855302
AT1G53160	1.37436	0.38515	0.00429375
AT5G47880	1.37394	0.536769	0.0123115
AT3G45300	1.37325	0.353679	0.00281558
AT3G26590	1.37052	3.49101	0.459675
AT2G04160	1.37013	0.213145	0.000913051
AT3G54950	1.36964	0.207522	0.00320804
AT2G36220	1.36928	0.264079	0.00290162
AT5G27600	1.36703	0.101323	0.000214137
AT2G22560	1.36675	0.331952	0.00159461
AT1G68690	1.36597	0.39535	0.0119319
AT3G27380	1.3659	0.271073	0.000472224
AT5G01600	1.36589	0.356872	0.00332319
AT5G47070	1.3643	0.327564	0.00456644
AT5G04760	1.36423	0.50109	0.0108958
AT2G43520	1.36138	1.65294	0.151942
AT5G17860	1.36131	0.304505	0.00351608
AT3G14620	1.3607	0.0852403	0.000304036
AT3G46930	1.35545	0.092492	0.00158088
AT4G15910	1.35509	0.681822	0.0155134
AT5G25770	1.35378	0.158771	0.000266013
AT5G14730	1.35316	0.45106	0.0179378
AT2G38465	1.35232	0.165838	0.00476848
AT5G16200	1.34947	0.215925	0.00217253
AT1G52900	1.34611	0.660136	0.04099
AT4G22920	1.34602	0.320227	0.00114518
AT5G54080	1.3424	0.385456	0.00297178
AT3G03310	1.34117	0.302988	0.00271202
AT2G25000	1.34044	0.154436	0.00293942
AT2G43580	1.34035	0.536946	0.00623016
AT3G59140	1.33958	0.416168	0.00761117
AT4G25170	1.33603	0.156215	0.000225685
AT3G25610	1.33336	0.719355	0.0205031
AT3G60420	1.33297	0.515765	0.0425858
AT5G12930	1.33167	0.549984	0.0189639
AT1G09940	1.33035	0.693656	0.0300053
AT1G51890	1.33033	0.154887	0.00145382
AT1G68795	1.32902	0.298453	0.000759022
AT3G20660	1.32557	0.361721	0.00591113
AT1G33110	1.3251	0.268881	0.00115568
AT5G43260	1.32434	0.159688	0.0005703
AT5G40780	1.32326	0.69353	0.0214067
AT4G34138	1.32247	0.87641	0.0746758
AT5G46180	1.32147	0.343917	0.00177675
AT5G29000	1.31898	0.162734	0.000533399
AT4G28390	1.31891	0.221103	0.00122416
AT5G39660	1.31852	0.907788	0.0726504
AT5G09570	1.31846	0.332831	0.00395651
AT5G06320	1.31668	0.268051	0.00203452
AT3G08760	1.31668	0.252886	0.00168565
AT2G14610	1.31607	0.510969	0.0108132
AT3G11840	1.31536	0.8127	0.0291547
AT1G08315	1.315	0.125977	3.20479e-05
AT5G51570	1.31414	0.255784	0.00194644
AT2G38530	1.31184	0.387272	0.00754359
AT4G30350	1.31135	0.613661	0.0163366
AT3G46620	1.30969	0.100791	0.00069483
AT1G17830	1.30821	0.279353	0.00309632
AT1G62790	1.30358	0.610356	0.0178224
AT1G76070	1.3035	0.709129	0.0443096
AT3G05200	1.30198	0.609921	0.0172507
AT4G21580	1.29989	0.0939036	0.000141749
AT4G19960	1.29876	0.154302	0.000461017
AT1G21410	1.29816	0.254411	0.00039531
AT2G22500	1.29784	0.30782	0.00502675
AT3G29575	1.29599	0.371153	0.00512747
AT3G01540	1.29561	0.370645	0.00428408
AT2G05540	1.29526	0.218261	0.00622799
AT3G52400	1.29277	0.322358	0.00665057
AT5G25190	1.29002	0.479434	0.0122797
AT3G10550	1.28795	0.341333	0.0082024
AT3G58750	1.2871	0.288945	0.00305407
AT5G17850	1.28666	0.137555	0.00297207
AT3G60130	1.28572	0.500217	0.00975959
AT1G18390	1.28557	0.567294	0.0108501
AT5G39720	1.28439	0.491962	0.0101347
AT3G09010	1.28428	0.378897	0.00537156
AT1G70080	1.28398	0.314927	0.00100837
AT5G51640	1.27906	0.14628	0.000997191
AT1G69490	1.27887	0.228607	0.00521958
AT4G17230	1.27506	0.389358	0.00378073
AT5G53870	1.27492	0.150721	0.00852143
AT5G54300	1.27469	0.577303	0.0182658
AT5G15240	1.27206	0.218516	0.000864227
AT5G16910	1.27188	0.0727534	7.24987e-05
AT1G70300	1.2715	0.241044	0.00124766
AT1G19610	1.2714	1.06723	0.0940136
AT5G67300	1.27103	0.144126	0.000749337
AT3G15450	1.26963	0.873492	0.0417702
AT2G15340	1.26677	0.349993	0.00526564
AT4G34860	1.26584	0.134906	0.0001273
AT1G63180	1.26469	0.423984	0.0148433
AT3G63380	1.26429	0.352247	0.0075339
AT4G24380	1.26176	0.284634	0.00218872
AT5G52450	1.26087	0.255148	0.0041442
AT2G35300	1.26053	0.749335	0.0634681
AT4G11370	1.25911	0.557839	0.0132372
AT4G22590	1.25874	0.953191	0.138941
AT2G30360	1.25692	0.486885	0.0134179
AT3G48990	1.25478	0.154359	0.000874286
AT5G05600	1.25375	2.39983	0.34168
AT1G07610	1.25339	0.28108	0.00164891
AT3G24170	1.25098	0.137936	0.00175958
AT1G12780	1.2483	0.0539993	9.87506e-05
AT1G10070	1.24738	0.752789	0.0222465
AT3G46670	1.24668	0.626282	0.0131439
AT2G47520	1.24531	1.0521	0.136166
AT5G10300	1.24483	0.525441	0.0300385
AT1G57590	1.24352	0.248265	0.00867213
AT5G22270	1.24276	0.777107	0.0441226
AT5G17300	1.24199	0.999871	0.118113
AT3G13910	1.24164	0.320035	0.00222368
AT4G14630	1.23849	0.973018	0.0585549
AT2G22860	1.2379	0.254762	0.00359634
AT1G62045	1.23647	0.186082	0.00675807
AT4G20320	1.23645	0.685114	0.0215964
AT1G27300	1.236	0.0282172	0.000104432
AT4G32650	1.23536	0.324713	0.00228918
AT4G04960	1.23532	0.561594	0.02654
AT3G57530	1.23333	0.272064	0.00326563
AT3G11020	1.23312	0.722837	0.0738701
AT2G36380	1.23305	0.358284	0.00463241
AT2G16660	1.23169	0.61078	0.0148128
AT2G33580	1.2296	0.545174	0.015138
AT1G08800	1.22912	0.186606	0.000764858
AT1G52200	1.22875	0.461295	0.011346
AT5G13220	1.22841	4.01155	0.567433
AT1G17180	1.22775	0.518656	0.0279851
AT4G28350	1.22734	0.443145	0.00774949
AT1G32950	1.22441	0.261098	0.011027
AT3G04240	1.22429	0.481873	0.0108852
AT1G22930	1.22415	0.100198	0.000748363
AT5G27760	1.22342	0.567964	0.0137826
AT4G20460	1.22118	0.202456	0.000430562
AT2G18090	1.21888	0.186233	0.000228895
AT3G09520	1.21622	0.388734	0.0118043
AT5G24120	1.21454	0.124875	0.0188341
AT3G15760	1.21385	0.471417	0.00893613
AT1G61560	1.21278	0.895115	0.0766457
AT1G08650	1.20789	0.918133	0.0499816
AT4G15530	1.20525	0.224847	0.000828028
AT1G07000	1.20383	0.45081	0.0161272
AT3G62720	1.2026	0.373204	0.00487659
AT4G12480	1.20084	0.716284	0.0360542
AT4G17840	1.20037	0.0582415	0.000943127
AT3G18830	1.20033	0.480218	0.0138469
AT2G25735	1.19997	0.300001	0.00523694
AT2G17760	1.19911	0.387329	0.00758611
AT3G04720	1.19747	0.027065	1.59532e-05
AT2G29990	1.19665	0.369179	0.0100887
AT2G01850	1.19404	0.292457	0.0029391
AT2G32030	1.19382	0.237078	0.00540179
AT4G33050	1.19364	0.7236	0.038661
AT5G57550	1.19217	0.956787	0.0853949
AT1G10370	1.19091	2.09997	0.32558
AT1G69410	1.18991	0.262314	0.00265799
AT2G23450	1.18983	0.211816	0.00180715
AT3G17000	1.18654	0.505925	0.013705
AT2G16790	1.18417	0.0939442	0.000135744
AT5G65300	1.18383	0.102739	4.24799e-05
AT1G55850	1.1838	0.358667	0.00529671
AT3G08860	1.18179	0.419765	0.00387701
AT5G63970	1.1814	0.447063	0.00458668
AT5G47230	1.18083	0.743647	0.0429356
AT5G36220	1.18013	1.83031	0.270998
AT4G05020	1.17917	0.477104	0.0353729
AT4G11890	1.17888	0.918951	0.0668384
AT5G22540	1.17854	0.380328	0.0198754
AT3G25290	1.17767	0.336931	0.0015927
AT5G26220	1.17702	0.589931	0.013809
AT5G35370	1.17699	0.240654	0.000859671
AT5G09470	1.17687	0.516887	0.0149331
AT2G29440	1.17354	3.70338	0.566828
AT5G01820	1.17351	0.088496	0.000111787
AT4G12250	1.17318	0.226561	0.00502837
AT3G10410	1.17266	0.190306	0.00159732
AT3G02240	1.17186	0.227774	0.00217311
AT3G49530	1.17105	0.225886	0.00202411
AT5G39090	1.17044	0.395376	0.0118975
AT5G05340	1.16914	0.295302	0.00150416
AT2G46270	1.16655	0.447125	0.0359174
AT3G46440	1.16254	0.14566	0.0028624
AT3G54680	1.16197	0.302489	0.00659231
AT1G50630	1.16089	0.634118	0.0536048
AT3G56880	1.16084	0.416595	0.00855152
AT2G21820	1.16033	0.955862	0.128309
AT2G39660	1.15977	0.387983	0.00871556
AT4G16840	1.15973	0.190414	0.00172947
AT4G36760	1.15937	0.226906	0.00307714
AT5G24290	1.15855	1.29294	0.188625
AT1G23870	1.15826	0.204069	0.00136643
AT2G47950	1.1581	0.223369	0.00359932
AT3G22910	1.15757	0.318876	0.011819
AT5G44790	1.1574	0.281001	0.00301524
AT1G56060	1.15728	0.609606	0.0469342
AT5G04540	1.15537	0.258221	0.00263861
AT3G17810	1.15466	0.178166	0.000250776
AT2G19900	1.15346	0.366536	0.00571078
AT2G40180	1.15316	0.72016	0.056677
AT1G77000	1.15053	0.288762	0.00262626
AT4G02330	1.15052	1.10208	0.132653
AT4G24120	1.14907	0.479825	0.0373052
AT1G31550	1.14848	0.235875	0.000826392
AT2G42540	1.14651	0.162211	0.0276575
AT3G09350	1.1457	0.296812	0.0010956
AT1G12320	1.14394	0.24385	0.00150703
AT5G42010	1.14377	0.27891	0.00105222
AT1G68410	1.14236	0.262306	0.00465476
AT1G27760	1.14226	0.180453	0.00139456
AT3G11580	1.14072	0.43867	0.0146998
AT2G38250	1.13996	0.431271	0.0104573
AT5G57480	1.13975	0.468499	0.0145801
AT1G53030	1.13937	0.31371	0.017828
AT2G17220	1.13922	0.199433	0.00131874
AT1G20440	1.13865	0.392858	0.00729993
AT1G01470	1.13858	0.230761	0.00309973
AT1G64610	1.13717	0.21262	0.00104887
AT5G58540	1.13677	0.164912	0.000561536
AT2G38820	1.13638	0.494969	0.0258675
AT1G51090	1.13621	0.628214	0.0451737
AT1G59590	1.13532	0.403932	0.0232542
AT3G21690	1.13529	0.201901	0.00316592
AT4G27260	1.13242	0.303307	0.0020168
AT5G47560	1.13216	0.206818	0.000819519
AT1G06620	1.13173	1.81095	0.283536
AT1G31820	1.13023	0.191014	0.0044418
AT5G57510	1.12988	0.348528	0.00368109
AT2G38170	1.12706	0.325762	0.0150546
AT1G22985	1.12382	0.385891	0.0106523
AT3G19970	1.12344	0.19289	0.00182968
AT3G44320	1.12312	0.288149	0.0069857
AT5G51190	1.1227	0.34723	0.00857823
AT3G08590	1.12125	0.119005	0.000580814
AT2G39650	1.12091	0.611694	0.0199252
AT3G02140	1.12044	0.31214	0.0046472
AT1G32450	1.12031	0.514233	0.016432
AT2G27390	1.11792	0.427066	0.0279262
AT1G04780	1.11743	0.122572	0.00109208
AT5G38130	1.11741	1.33955	0.179603
AT1G18860	1.11738	0.302854	0.0173816
AT5G23050	1.11717	0.0323074	4.18044e-05
AT4G34710	1.11664	0.284656	0.00692209
AT5G67600	1.11615	0.409876	0.00472461
AT3G16150	1.11572	0.365983	0.0152218
AT5G52640	1.11556	0.719033	0.0653731
AT4G17650	1.11531	0.275431	0.00213768
AT1G17420	1.11419	0.479113	0.00727846
AT2G41410	1.11395	0.194185	0.00576367
AT2G38790	1.11348	0.593509	0.0293898
AT2G41010	1.11242	0.265689	0.00173903
AT3G22360	1.11224	1.29766	0.264144
AT1G51860	1.11158	0.200273	0.00267023
AT3G52800	1.10971	0.12145	0.00118414
AT1G22570	1.10931	0.12106	0.00458001
AT5G04830	1.10817	0.147405	0.000569416
AT2G27150	1.10769	0.316823	0.0228728
AT1G21680	1.10718	0.104244	0.00191439
AT5G18490	1.10605	0.573686	0.015663
AT3G46600	1.1056	0.382473	0.00712906
AT5G64870	1.10481	0.366102	0.0102434
AT3G53040	1.10311	0.745369	0.0638034
AT1G59740	1.10253	0.48068	0.0110414
AT4G23320	1.10221	0.723617	0.0490392
AT1G58420	1.1021	0.263801	0.0132439
AT1G42990	1.1017	0.554481	0.0175222
AT2G43290	1.09978	0.158887	0.000373047
AT1G74450	1.09959	0.216502	0.000871306
AT1G20450	1.09782	0.787135	0.0891571
AT5G24080	1.0974	0.683469	0.0411485
AT4G26470	1.09708	0.261893	0.0134347
AT3G55740	1.097	0.280021	0.00257939
AT2G47710	1.0963	0.193236	0.00219099
AT2G17730	1.09551	0.558761	0.0299862
AT4G36010	1.0938	0.348398	0.0185017
AT1G27980	1.09369	0.203536	0.00805861
AT2G18690	1.09133	0.292459	0.0109801
AT3G56710	1.09108	0.611775	0.0418101
AT3G26200	1.09067	0.678282	0.0740246
AT1G29690	1.08926	0.482438	0.018905
AT5G07100	1.08868	0.337545	0.030407
AT1G04770	1.08851	0.407456	0.0131264
AT1G35230	1.08804	0.734331	0.0750107
AT2G34810	1.08786	0.681557	0.0541864
AT1G69920	1.08705	0.707978	0.0548953
AT5G14640	1.08476	0.112568	0.00199192
AT3G14690	1.08445	0.203627	0.00174094
AT3G16860	1.0843	0.33462	0.00323496
AT4G33920	1.08414	0.17719	0.000732155
AT1G62710	1.08387	0.443052	0.0256011
AT4G34590	1.082	0.574676	0.0375191
AT5G46780	1.08042	0.531786	0.0152168
AT2G19570	1.08024	0.0734216	8.06408e-05
AT4G04800	1.08016	0.158693	0.0010237
AT5G49700	1.07742	0.516417	0.0157156
AT3G23560	1.07733	0.261321	0.0105805
AT5G54730	1.07606	0.0804765	0.00017826
AT4G34230	1.07563	0.214185	0.0016294
AT3G60690	1.07493	0.0859372	0.00024276
AT1G17380	1.0748	0.471046	0.0420799
AT4G33985	1.07435	0.639816	0.0303258
AT4G33550	1.07418	0.3251	0.00277069
AT5G11210	1.07324	0.109445	0.000238716
AT5G25130	1.0723	0.315538	0.0157104
AT4G11170	1.07155	0.471731	0.0148403
AT5G15870	1.07126	0.782277	0.0566752
AT4G20000	1.07115	0.47823	0.0198122
AT4G11600	1.06985	0.0504538	0.000208061
AT3G13672	1.06721	0.305437	0.00618833
AT5G12010	1.06689	0.272477	0.00665923
AT2G36630	1.06668	0.367894	0.0123625
AT3G50910	1.06663	0.117616	0.00318752
AT1G76590	1.06625	0.275929	0.00511554
AT1G28380	1.06356	0.559005	0.0189379
AT1G69570	1.0624	0.42482	0.0380182
AT3G15210	1.06222	0.26712	0.00460476
AT3G50280	1.06186	1.48543	0.263561
AT3G12800	1.06177	0.136903	0.00128427
AT4G27780	1.06092	0.213098	0.000799027
AT1G69270	1.06029	0.487499	0.0218061
AT1G47128	1.06013	0.164201	0.000974255
AT5G06190	1.06004	0.303359	0.0229361
AT3G26190	1.0598	0.599336	0.0416342
AT5G65210	1.05642	0.502072	0.0209224
AT3G05400	1.05539	0.218719	0.00652417
AT1G32870	1.05373	0.436463	0.040631
AT1G52410	1.05291	1.17597	0.134782
AT5G26920	1.05032	0.443276	0.0239203
AT3G25990	1.05	0.186014	0.00169812
AT5G24460	1.04886	0.379184	0.00844017
AT5G39100	1.0483	0.553596	0.0417381
AT4G33940	1.04794	0.112964	0.00187343
AT2G39400	1.04662	0.876247	0.0753538
AT2G40080	1.0465	1.06578	0.230101
AT5G20250	1.04643	0.802211	0.0950236
AT5G14800	1.04621	0.359872	0.00773961
AT1G34370	1.04607	0.486778	0.0220936
AT3G19910	1.04572	0.236779	0.00214704
AT1G16540	1.04541	0.284276	0.0033132
AT3G51810	1.04539	1.33588	0.296355
AT2G25460	1.04485	0.457667	0.029224
AT1G65510	1.04265	0.318975	0.00664876
AT1G17860	1.04246	0.334249	0.00268094
AT5G01340	1.04135	0.599065	0.0408031
AT1G20310	1.04068	0.457358	0.011074
AT2G35290	1.04035	0.0651484	0.000565856
AT1G79410	1.03836	0.527948	0.0174878
AT1G70700	1.03819	2.05818	0.358042
AT1G29330	1.03629	0.39347	0.0112053
AT3G30775	1.03571	0.881892	0.107198
AT3G55840	1.03525	0.588645	0.0211312
AT1G17530	1.03498	0.233638	0.00371869
AT1G51420	1.03275	0.355448	0.0135329
AT5G47330	1.03146	2.6081	0.512681
AT3G09910	1.03141	0.330902	0.00873549
AT3G10590	1.03131	0.345621	0.00516275
AT1G29340	1.03105	0.210798	0.00250578
AT2G46830	1.0309	0.204357	0.0247443
AT4G17490	1.02982	0.488356	0.0211678
AT5G05300	1.0288	0.491097	0.018057
AT1G76930	1.0284	1.85444	0.349899
AT1G70530	1.02814	0.0334644	0.00518483
AT2G29500	1.02686	0.81455	0.0619806
AT2G01180	1.02639	0.41296	0.00993736
AT3G11410	1.02623	0.423317	0.0280971
AT1G66760	1.02578	0.716484	0.0785628
AT4G26150	1.02559	0.318316	0.00948775
AT2G25450	1.02473	0.0220236	1.40504e-06
AT4G35110	1.02382	0.266232	0.0111492
AT4G16190	1.02327	0.0182051	3.81241e-05
AT4G02940	1.02165	0.17743	0.00209806
AT1G73080	1.02099	0.705019	0.0643082
AT2G27660	1.0207	0.0651319	0.000820971
AT5G64120	1.02012	2.77042	0.511111
AT3G53960	1.01996	0.256277	0.00349003
AT5G62570	1.01727	0.213352	0.00650166
AT3G13380	1.01667	0.250444	0.00507439
AT4G28290	1.01663	0.192983	0.00330044
AT4G09030	1.01519	0.526741	0.0456766
AT4G10040	1.01487	0.313435	0.00862564
AT4G08770	1.01458	0.621571	0.0953737
AT5G03240	1.01432	0.116118	0.00556365
AT4G39950	1.01213	0.311014	0.00432929
AT2G16720	1.01048	0.322064	0.0181189
AT3G28850	1.01027	0.246652	0.00383953
AT4G36040	1.0098	0.125278	0.000631049
AT2G38180	1.00843	0.12555	0.0011137
AT4G22070	1.00736	0.455251	0.018038
AT1G06430	1.00672	0.0886535	0.000100646
AT5G51040	1.00578	0.0717406	0.000257515
AT3G16720	1.00295	0.509701	0.0416195
AT4G21990	1.00253	0.536507	0.0565261
AT3G26290	1.00191	0.440662	0.00939319
AT3G02150	1.00069	0.0734618	0.00100944
AT1G70520	1.00056	0.255005	0.00431417
AT3G17820	1.00047	0.0783382	0.00124071
AT4G22780	1.00043	0.247604	0.0141369
AT2G13820	-1.0002	0.312184	0.0133147
AT5G11450	-1.00029	0.372899	0.0125845
AT1G49500	-1.0003	0.507599	0.0376761
AT1G48480	-1.00033	0.58562	0.0390986
AT5G03170	-1.0007	0.413735	0.0293119
AT3G10060	-1.00121	0.35493	0.0197965
AT2G28000	-1.00128	0.346158	0.0188843
AT1G70550	-1.00128	0.319123	0.00626001
AT2G40475	-1.00248	0.2849	0.0141557
AT1G60010	-1.00317	0.277988	0.00296916
AT3G28130	-1.0032	0.261116	0.0100805
AT2G38120	-1.0042	0.309392	0.00771635
AT3G14930	-1.00435	0.415484	0.0238326
AT1G30520	-1.0052	0.46448	0.0286928
AT1G01790	-1.00528	0.287652	0.00876999
AT4G39190	-1.00531	0.612524	0.0367239
AT5G09240	-1.0069	0.167207	0.00138468
AT5G47630	-1.00758	0.575312	0.0286133
AT1G18330	-1.00781	0.388004	0.0174012
AT5G14450	-1.0083	0.329016	0.00669614
AT2G46630	-1.00926	0.42512	0.010443
AT4G23400	-1.00973	0.158442	0.00179918
AT5G12250	-1.00981	0.320663	0.00471835
AT4G27700	-1.01012	0.39195	0.0146562
AT1G44110	-1.01189	0.592262	0.0628079
AT1G65900	-1.01221	0.192472	0.0129979
AT4G28706	-1.01249	0.211956	0.00117797
AT2G27970	-1.01251	0.448461	0.0275042
AT4G39460	-1.0135	0.276738	0.00481698
AT5G45700	-1.01377	0.219259	0.0120252
AT1G32220	-1.014	0.360842	0.011003
AT2G47240	-1.01443	0.500379	0.0533863
AT3G51720	-1.01524	0.138873	0.00100754
AT1G07320	-1.01558	0.543197	0.0446494
AT3G43800	-1.01562	0.482701	0.0108747
AT5G51820	-1.01573	0.419131	0.0191788
AT5G06270	-1.01693	0.178352	0.00114877
AT1G68780	-1.01748	0.573721	0.0652902
AT2G15620	-1.01776	0.146871	0.000165467
AT1G03630	-1.01778	0.530564	0.0345573
AT3G06035	-1.01833	0.286871	0.0338428
AT1G76110	-1.01895	0.655425	0.0540259
AT1G53885	-1.01954	0.424344	0.0324301
AT2G37460	-1.02096	0.198204	0.00205825
AT4G33000	-1.02142	0.391059	0.0112472
AT1G21500	-1.02241	0.602252	0.0482182
AT2G35500	-1.02421	0.456745	0.0326315
AT4G02060	-1.02518	0.644823	0.0857555
AT1G56580	-1.02556	0.521004	0.0506663
AT5G50800	-1.02634	0.893179	0.119276
AT3G43540	-1.02693	0.616887	0.0434558
AT5G45040	-1.0274	0.813203	0.105243
AT2G36050	-1.0278	0.51181	0.0257325
AT3G52150	-1.03045	0.528148	0.0255608
AT4G09890	-1.03055	0.475804	0.0113024
AT3G63510	-1.03098	0.308669	0.0112519
AT2G21050	-1.03119	0.427133	0.0288996
AT2G43800	-1.03192	0.51856	0.0668475
AT2G33450	-1.03381	0.443353	0.0257038
AT1G29670	-1.03437	0.474929	0.0226719
AT1G31710	-1.03494	0.192617	0.0109333
AT2G02020	-1.03496	0.185278	0.0093868
AT1G76020	-1.03694	0.247432	0.00385423
AT1G52220	-1.03701	0.412265	0.0140255
AT3G05410	-1.03744	0.357349	0.00772106
AT5G40610	-1.03839	0.506223	0.0215072
AT3G10940	-1.03968	0.420143	0.0376855
AT1G64510	-1.04027	0.354395	0.0132159
AT5G02120	-1.04086	0.545191	0.0352566
AT1G19960	-1.0409	0.735583	0.068189
AT1G70470	-1.04194	0.210627	0.00358086
AT4G31820	-1.0421	0.312077	0.00504614
AT5G02540	-1.04309	0.155575	0.00367455
AT4G19830	-1.04337	0.24125	0.00109402
AT5G51100	-1.04355	0.290842	0.0099916
AT5G02940	-1.04396	0.375988	0.024754
AT2G10940	-1.04513	0.555433	0.0379951
AT1G07370	-1.04701	0.417497	0.0308824
AT5G20935	-1.04728	0.550855	0.043592
AT4G24700	-1.04755	0.803019	0.0658126
AT4G39330	-1.04809	0.905206	0.138993
AT3G59400	-1.04899	0.44119	0.0156049
AT2G33800	-1.04929	0.417782	0.0291997
AT5G45930	-1.0517	0.53678	0.0483288
AT1G67910	-1.05278	0.0529152	1.74047e-05
AT1G26210	-1.05313	0.389921	0.00544499
AT1G22330	-1.05335	0.401025	0.00893205
AT5G52960	-1.05398	0.493906	0.0355588
AT3G44890	-1.05434	0.441236	0.0327437
AT1G78450	-1.05606	0.0511076	0.000142906
AT5G42070	-1.05664	0.44163	0.0196624
AT5G44680	-1.05686	0.550722	0.0464758
AT2G25830	-1.05808	0.328768	0.00530038
AT3G57040	-1.05944	0.124092	0.00128076
AT2G19940	-1.05991	0.233792	0.00140328
AT2G03750	-1.06033	0.249319	0.00399961
AT3G17640	-1.06179	0.299818	0.0155879
AT3G61080	-1.06184	0.445452	0.018844
AT1G18650	-1.06303	0.505383	0.0335354
AT4G02800	-1.06381	0.629797	0.0854636
AT3G27750	-1.06382	0.391961	0.0159986
AT4G19985	-1.06436	0.496022	0.0223028
AT1G75460	-1.06505	0.622445	0.0493874
AT5G42765	-1.06558	0.362048	0.00919476
AT3G53100	-1.06565	0.592668	0.030083
AT5G35170	-1.06741	0.583881	0.0335104
AT5G58900	-1.06846	0.10577	0.0093828
AT2G42110	-1.06935	0.0999326	0.00342575
AT2G22080	-1.06971	0.537287	0.0374428
AT1G67750	-1.06973	1.07881	0.195799
AT1G68530	-1.07058	0.423491	0.00655537
AT4G02530	-1.07205	0.253911	0.00564457
AT3G20680	-1.07356	0.564888	0.0451201
AT3G55330	-1.07403	0.337657	0.00960582
AT5G09220	-1.07496	0.193018	0.00728678
AT5G48490	-1.07553	0.705633	0.0971428
AT3G49670	-1.07556	0.260417	0.00752452
AT1G27030	-1.07575	0.376475	0.0182038
AT4G22756	-1.07593	0.256486	0.000856406
AT2G39930	-1.07619	0.340866	0.0100803
AT5G23420	-1.07728	0.492492	0.0301311
AT1G25450	-1.07764	0.418722	0.0350671
AT5G59670	-1.07809	0.626467	0.0321637
AT1G75500	-1.08023	0.25149	0.00102516
AT5G42720	-1.08051	0.180342	0.0010915
AT2G36870	-1.08139	0.320572	0.0200033
AT1G78460	-1.08214	0.500573	0.0219285
AT5G39790	-1.08303	0.240285	0.00667214
AT2G32690	-1.08304	0.680767	0.0460922
AT3G23880	-1.08421	0.207528	0.00151788
AT5G60890	-1.08501	0.300354	0.0441889
AT1G20070	-1.08628	0.148965	0.000263839
AT1G19330	-1.08672	0.430032	0.00814491
AT3G12870	-1.08706	0.280979	0.0123348
AT5G61340	-1.08943	0.329418	0.00912363
AT1G53070	-1.08943	0.316624	0.0161118
AT4G26790	-1.08945	0.410874	0.0449645
AT5G66230	-1.08946	0.394727	0.0175817
AT5G46240	-1.08951	1.02031	0.123987
AT5G45950	-1.09007	0.353809	0.0188803
AT5G39210	-1.09052	0.632396	0.0560363
AT2G33180	-1.09068	0.491273	0.0187625
AT1G19950	-1.09136	0.240343	0.00637993
AT4G21870	-1.09198	0.38413	0.0489942
AT1G05385	-1.09242	0.609136	0.0332573
AT5G52100	-1.09251	0.525505	0.0327415
AT2G35860	-1.09256	0.138589	0.0644739
AT4G32290	-1.09381	0.215141	0.00281242
AT5G63980	-1.09405	0.34327	0.0123535
AT2G41990	-1.09406	0.081251	0.00170409
AT2G42840	-1.09417	0.892768	0.163131
AT2G39470	-1.09436	0.6451	0.0644242
AT1G68590	-1.09573	0.278187	0.00967861
AT4G14540	-1.09593	0.509033	0.0193317
AT1G80280	-1.09641	0.507226	0.0382697
AT4G24780	-1.09721	0.343545	0.00948177
AT5G08640	-1.09817	0.135497	0.00108339
AT5G07580	-1.09889	0.235931	0.000866826
AT5G35740	-1.0991	0.261789	0.0116279
AT2G14750	-1.09927	0.158335	0.000244583
AT5G59870	-1.09954	0.306861	0.00873948
AT2G23130	-1.09976	0.599369	0.0178182
AT1G17700	-1.10121	0.291037	0.00178746
AT1G55490	-1.10165	0.371756	0.0106481
AT2G35470	-1.10286	0.0849425	0.00017468
AT1G78970	-1.10316	0.321556	0.0019964
AT3G02110	-1.10673	0.450687	0.0154128
AT3G01690	-1.10729	0.319015	0.00822796
AT5G19530	-1.1093	0.454378	0.024982
AT5G15160	-1.11103	0.517856	0.0288401
AT2G44740	-1.1119	0.410914	0.00658207
AT1G73655	-1.11242	0.34492	0.00787036
AT1G63310	-1.11251	0.360327	0.00888545
AT4G23670	-1.1126	0.626773	0.0579076
AT2G37640	-1.11356	0.658187	0.050706
AT2G41950	-1.11392	0.380469	0.0108112
AT1G32990	-1.11469	0.581789	0.0370848
AT5G18660	-1.11585	0.989407	0.130339
AT2G42220	-1.11595	0.627289	0.0452293
AT5G57030	-1.11613	0.464923	0.0107362
AT3G51280	-1.11626	0.478436	0.0358177
AT5G44020	-1.11635	0.146998	0.00207314
AT4G17560	-1.11676	0.412672	0.013964
AT1G09340	-1.11742	0.672805	0.0573621
AT5G06290	-1.11752	0.30261	0.00776335
AT4G19530	-1.11927	0.368162	0.00999129
AT3G45980	-1.1193	0.518846	0.0281079
AT5G16590	-1.11957	0.0327027	4.92536e-05
AT1G32470	-1.12003	0.669791	0.0549098
AT3G55800	-1.12083	0.487216	0.019166
AT5G04230	-1.12098	0.463968	0.0104496
AT5G05790	-1.12123	0.387948	0.00445153
AT3G54260	-1.12144	0.171361	0.00882077
AT5G62980	-1.12256	0.539509	0.019443
AT5G10390	-1.12257	0.53418	0.04453
AT4G34090	-1.12502	0.671368	0.0551507
AT3G52370	-1.126	0.0197225	0.00762369
AT3G14190	-1.13142	0.432287	0.0313209
AT1G18730	-1.13308	0.47963	0.0137766
AT5G43750	-1.13361	0.445771	0.0181841
AT5G60490	-1.13524	0.181692	0.00297778
AT4G25830	-1.13558	0.381091	0.016788
AT3G14760	-1.13606	0.61433	0.0320983
AT2G28410	-1.1361	0.615398	0.0544719
AT2G40610	-1.13761	0.777508	0.075643
AT4G13840	-1.14205	0.32867	0.00462204
AT3G63200	-1.14534	0.328189	0.0082098
AT1G77870	-1.14585	0.505025	0.0166709
AT4G11290	-1.14596	0.618909	0.0189945
AT2G20750	-1.14665	0.606794	0.0459566
AT4G38660	-1.14729	0.420126	0.0141801
AT1G31690	-1.14768	0.680096	0.0974914
AT3G25660	-1.14829	0.397624	0.0129314
AT4G39770	-1.14846	0.344204	0.00262629
AT1G33810	-1.14849	0.446974	0.0132075
AT5G48900	-1.1488	0.419338	0.0134533
AT4G15510	-1.14934	0.438411	0.0106758
AT4G15440	-1.14982	0.270681	0.02371
AT3G61870	-1.14994	0.279029	0.00199325
AT5G01075	-1.15022	0.340525	0.0357176
AT2G44940	-1.15034	0.316196	0.00343676
AT4G32830	-1.1521	0.328777	0.0177779
AT3G48420	-1.15293	0.495072	0.0235127
AT1G14290	-1.1538	0.226283	0.00211775
AT1G72430	-1.15382	0.065559	0.000161633
AT1G73830	-1.15388	0.513898	0.00906716
AT5G57345	-1.15413	0.298398	0.00512065
AT5G15830	-1.15516	0.273185	0.00778039
AT1G31230	-1.1554	0.293782	0.0111918
AT3G20570	-1.15609	0.0790296	9.34294e-05
AT4G01460	-1.15686	0.598051	0.0393839
AT5G48460	-1.15822	0.377175	0.0126559
AT2G40490	-1.15857	0.442578	0.0138132
AT1G02730	-1.15988	0.688191	0.0787392
AT4G38950	-1.15994	0.575949	0.0431962
AT3G50685	-1.1619	0.628292	0.0374424
AT2G28740	-1.16301	0.28469	0.00234853
AT4G12730	-1.16306	0.0806609	0.00126632
AT4G00360	-1.16356	0.415407	0.00744257
AT3G16370	-1.16372	0.580244	0.0358582
AT4G01050	-1.16498	0.359695	0.00626797
AT2G39310	-1.16514	0.379625	0.00421544
AT1G65870	-1.16545	0.176164	0.000533489
AT5G62360	-1.16716	0.409963	0.0351259
AT2G38310	-1.1675	0.183273	0.0241551
AT5G48790	-1.17085	0.437915	0.0105157
AT3G53190	-1.17167	0.56328	0.0393615
AT1G66940	-1.17189	0.461923	0.00806162
AT1G74090	-1.1726	0.403257	0.0190857
AT4G08300	-1.17425	0.243807	0.000618952
AT4G30140	-1.17485	0.415946	0.0410904
AT5G15310	-1.17541	0.258186	0.00403209
AT3G28220	-1.17686	0.642693	0.0404107
AT1G31920	-1.17892	0.55161	0.0216105
AT4G30610	-1.17913	0.34444	0.00242261
AT4G38770	-1.18065	0.801522	0.0775013
AT1G17650	-1.18126	0.493795	0.0290849
AT2G21140	-1.18204	0.559347	0.0444508
AT1G18590	-1.18279	0.38416	0.00780368
AT1G25230	-1.18353	0.194782	0.000700363
AT2G02950	-1.18413	0.257192	0.00461169
AT3G48730	-1.18454	0.525791	0.0241288
AT1G79790	-1.18511	0.665099	0.0466463
AT2G01590	-1.18591	0.652809	0.040778
AT5G63780	-1.18606	0.465517	0.0152431
AT3G53900	-1.18654	0.507622	0.0329642
AT5G63530	-1.18688	0.355959	0.0109881
AT1G18370	-1.18705	0.310468	0.0108704
AT5G03120	-1.18726	0.224595	0.000848878
AT5G16030	-1.18817	0.698463	0.0420717
AT4G14400	-1.19144	0.498707	0.00807489
AT5G22620	-1.1918	0.610113	0.0380535
AT1G64200	-1.19303	0.684347	0.0394882
AT2G15050	-1.19374	0.347077	0.00519772
AT2G29180	-1.19403	0.67453	0.0396285
AT1G07440	-1.19669	0.563809	0.0244657
AT5G14970	-1.19676	0.352774	0.00379135
AT1G22590	-1.197	0.350509	0.00577905
AT2G32990	-1.19796	0.215732	0.0341535
AT3G52750	-1.19884	0.189675	0.00106472
AT3G63190	-1.19972	0.349469	0.00614111
AT1G74070	-1.20008	0.597065	0.0376469
AT3G58120	-1.2005	0.286572	0.00349122
AT2G24060	-1.20222	0.614578	0.0336004
AT3G06750	-1.20288	0.22343	0.00252427
AT3G23805	-1.20547	0.33321	0.00517997
AT1G03870	-1.20666	0.156765	0.000839497
AT2G25880	-1.20921	0.278506	0.00840646
AT4G37040	-1.21079	0.378365	0.00713919
AT5G44560	-1.21206	0.513813	0.0433505
AT2G46710	-1.21311	0.580041	0.0229208
AT1G54820	-1.21331	0.61088	0.021493
AT5G58260	-1.21447	0.672376	0.0326807
AT5G13140	-1.21461	0.163665	0.00167837
AT2G22190	-1.21521	0.222983	0.0022756
AT5G22880	-1.21542	0.70828	0.0664484
AT1G75820	-1.21842	0.690188	0.0357934
AT1G68600	-1.2206	0.63024	0.0619585
AT3G01550	-1.22175	0.289799	0.00596667
AT4G30110	-1.22385	0.693603	0.0282158
AT2G18160	-1.2244	0.477018	0.0119692
AT1G21440	-1.22477	0.338323	0.0241441
AT2G22230	-1.22661	0.465812	0.0134964
AT5G03760	-1.22715	0.3536	0.0459666
AT4G27230	-1.22741	0.354015	0.00202616
AT1G20190	-1.22829	0.610676	0.0126614
AT4G39970	-1.22863	0.545183	0.0301721
AT2G40150	-1.23494	0.377359	0.00710639
AT2G33330	-1.23545	0.421945	0.00937995
AT4G12980	-1.23702	0.56715	0.0388096
AT1G75690	-1.23767	0.587666	0.0297431
AT4G09650	-1.23877	0.556914	0.0268662
AT1G74970	-1.2441	0.491297	0.0162808
AT3G01480	-1.24428	0.311324	0.00358944
AT4G29740	-1.24456	0.415163	0.00333614
AT1G62780	-1.24625	0.336245	0.00337632
AT1G30530	-1.24708	0.539099	0.0208801
AT1G29460	-1.24757	0.315543	0.00172375
AT3G27360	-1.24777	0.456932	0.0152042
AT4G28660	-1.2479	0.492697	0.0126866
AT2G39250	-1.25048	0.240716	0.0102844
AT4G18970	-1.25058	0.792614	0.091382
AT5G25840	-1.25214	0.441467	0.0097379
AT3G10080	-1.25315	0.525532	0.0173938
AT2G18300	-1.25509	0.483391	0.0132762
AT5G36910	-1.25732	0.564388	0.0336571
AT1G04250	-1.25732	0.079118	0.00588777
AT3G56160	-1.25842	0.405448	0.0108774
AT3G25980	-1.25854	0.423273	0.0168505
AT3G28080	-1.26045	0.424194	0.00622445
AT1G24020	-1.26086	1.23467	0.211779
AT4G14890	-1.26364	0.554921	0.0226833
AT1G29660	-1.26387	0.438586	0.00597279
AT2G26580	-1.26461	0.790272	0.0377158
AT3G56370	-1.26473	0.514223	0.0248399
AT1G14150	-1.26712	0.616904	0.0324195
AT1G49750	-1.2688	0.393185	0.0038727
AT5G13930	-1.27003	0.53683	0.0679149
AT2G44210	-1.27031	0.263857	0.00260759
AT5G65310	-1.27239	0.225244	0.00100024
AT2G44670	-1.27336	0.0476593	0.000348348
AT1G26230	-1.27579	0.697663	0.0411975
AT1G29440	-1.27603	0.533126	0.0166217
AT4G24350	-1.2773	0.345928	0.0147038
AT4G32340	-1.27906	0.691721	0.0603716
AT5G08050	-1.28029	0.523247	0.0214654
AT4G17460	-1.28375	0.640827	0.024778
AT1G22335	-1.28384	0.296589	0.00345755
AT1G64390	-1.28407	0.478105	0.0201753
AT5G61160	-1.28431	0.896273	0.0873162
AT3G62110	-1.28645	0.326214	0.00280128
AT2G03550	-1.28878	0.453359	0.00916047
AT5G19220	-1.28959	0.479334	0.0173563
AT1G03820	-1.29523	0.229436	0.0118186
AT4G23290	-1.296	0.441793	0.0321549
AT3G04290	-1.29907	1.58057	0.2614
AT5G10430	-1.30116	0.584165	0.0205114
AT5G47190	-1.30216	0.316782	0.00516884
AT3G46780	-1.30252	0.532025	0.0172059
AT1G62500	-1.30271	0.293081	0.0464725
AT1G02950	-1.30525	0.159264	0.00142041
AT5G57780	-1.30551	0.503586	0.0131899
AT2G02130	-1.30565	0.266463	0.00133514
AT2G36145	-1.30744	0.676577	0.0288449
AT5G38520	-1.30778	0.683115	0.0366341
AT1G23080	-1.30847	0.457645	0.00737129
AT3G27160	-1.30891	0.47676	0.0078156
AT1G04800	-1.31024	0.533266	0.0123012
AT5G42650	-1.31198	0.212055	0.00697722
AT1G56430	-1.31497	0.658546	0.0334265
AT1G08810	-1.31833	0.54709	0.0136694
AT3G21950	-1.31853	0.164437	0.00411273
AT1G70760	-1.31859	0.629322	0.0360111
AT1G75780	-1.3201	0.415682	0.00725822
AT5G18430	-1.32613	0.298849	0.00350955
AT1G04680	-1.32694	0.241837	0.00344473
AT2G02500	-1.32898	0.544509	0.025212
AT3G49680	-1.32938	0.25928	0.0016951
AT2G25060	-1.32975	0.432585	0.0209108
AT4G17340	-1.33073	0.221783	0.000560623
AT1G29450	-1.33456	0.419313	0.0185037
AT5G10170	-1.33849	0.237154	0.000570501
AT4G00400	-1.34486	0.401014	0.00414458
AT3G20820	-1.35458	0.438445	0.00984824
AT2G30695	-1.35526	0.626616	0.0209158
AT2G24020	-1.35637	0.300648	0.00214098
AT5G07690	-1.35643	0.345433	0.0385438
AT4G08685	-1.36088	0.499691	0.0195986
AT1G77760	-1.3612	0.254389	0.00538248
AT2G32500	-1.3624	0.495197	0.0129382
AT5G66590	-1.36587	0.261469	0.0103096
AT1G67870	-1.36646	0.741988	0.0216671
AT4G22570	-1.36647	0.324372	0.00523258
AT1G28290	-1.36759	0.541047	0.0390131
AT4G01900	-1.3676	0.52632	0.0105835
AT5G27290	-1.37385	0.554679	0.0211111
AT3G60290	-1.3756	0.223585	0.000397709
AT1G18710	-1.37681	0.89109	0.0680799
AT4G31840	-1.3775	0.67803	0.0545342
AT3G12920	-1.38987	0.167081	0.000121978
AT1G01080	-1.39263	0.557827	0.0102636
AT5G45670	-1.39398	1.31285	0.197205
AT5G40980	-1.39496	0.0496923	0.000484462
AT4G03210	-1.39527	0.744274	0.0714169
AT1G11860	-1.39736	0.609134	0.0183173
AT3G46490	-1.39931	0.326472	0.00152043
AT4G01310	-1.39993	0.598308	0.0255937
AT5G65010	-1.40164	0.649301	0.0235252
AT1G68190	-1.40223	0.325893	0.00157637
AT1G08560	-1.40387	0.763057	0.0660419
AT2G28950	-1.40666	0.409664	0.00513144
AT4G32570	-1.40869	0.519973	0.013571
AT1G70710	-1.40871	0.0805298	0.00361058
AT2G46640	-1.40987	0.578212	0.0132816
AT1G72230	-1.41092	0.39769	0.00621956
AT5G55220	-1.42351	0.532298	0.0148795
AT4G02850	-1.42459	0.273051	0.0235615
AT2G45470	-1.42556	0.443923	0.0133772
AT1G09750	-1.42659	0.608508	0.0279438
AT3G27690	-1.43462	0.87343	0.0481456
AT1G77490	-1.43535	0.706608	0.0282958
AT1G09200	-1.43801	0.507657	0.00978967
AT3G02120	-1.44063	0.421363	0.0156228
AT1G74880	-1.44189	0.855628	0.0373645
AT2G34490	-1.44193	0.199159	0.00264543
AT1G14700	-1.451	0.467605	0.00979439
AT1G06830	-1.45388	0.249333	0.000353481
AT2G24090	-1.4547	0.384316	0.00376958
AT3G15520	-1.45487	0.522023	0.00881001
AT2G40100	-1.46495	0.42346	0.00632882
AT1G14280	-1.47355	0.540078	0.0169329
AT4G23800	-1.47608	0.583545	0.0248757
AT1G49975	-1.47941	0.649171	0.0213002
AT3G29030	-1.48341	0.526964	0.00894582
AT5G59130	-1.48672	0.801011	0.0550798
AT4G15830	-1.48898	0.716948	0.0556847
AT5G28020	-1.49008	0.534083	0.00854593
AT5G52780	-1.49253	0.696593	0.0202431
AT4G12830	-1.50078	0.363122	0.00549187
AT1G11545	-1.50193	0.430107	0.00862098
AT5G45820	-1.50585	0.451326	0.00849602
AT5G04950	-1.50996	0.432456	0.00772943
AT3G48720	-1.5101	0.573055	0.00613275
AT5G55620	-1.51225	0.419085	0.00455904
AT1G78170	-1.51232	0.663375	0.0291719
AT5G65730	-1.51647	0.341184	0.0019425
AT5G46690	-1.51751	1.00667	0.0724394
AT4G28250	-1.51923	0.524866	0.0291861
AT4G12970	-1.52228	0.882651	0.0612871
AT3G07010	-1.52388	0.594338	0.00862109
AT3G12610	-1.52721	0.621927	0.0179556
AT4G22490	-1.5278	0.739221	0.0799066
AT3G18890	-1.52846	0.638877	0.0176115
AT3G16250	-1.52914	0.516323	0.0100859
AT1G20010	-1.54557	0.550328	0.0142894
AT2G29290	-1.54788	1.02517	0.063954
AT1G29500	-1.56301	0.447188	0.00216166
AT5G22920	-1.56433	0.306816	0.204929
AT5G16250	-1.56636	0.621681	0.0321715
AT4G04830	-1.56769	0.658162	0.0219778
AT3G13980	-1.56871	0.135425	0.000662823
AT5G66530	-1.57636	0.61149	0.015633
AT2G34620	-1.5825	0.46303	0.00921686
AT3G02380	-1.58901	0.205507	0.00180273
AT4G02290	-1.58996	0.242685	0.0128052
AT2G40960	-1.60057	0.440783	0.00477845
AT4G12880	-1.60127	0.417101	0.0126646
AT1G17200	-1.60178	0.579741	0.0148932
AT1G11850	-1.60828	0.712799	0.0176291
AT5G01015	-1.60987	0.530587	0.0130385
AT3G02640	-1.61298	0.695781	0.0332344
AT1G55260	-1.61316	0.635892	0.0279046
AT1G52000	-1.6138	0.59983	0.0207551
AT5G64330	-1.61398	0.785974	0.0283154
AT2G30010	-1.61631	0.53988	0.0101602
AT1G62800	-1.61974	0.513093	0.0173334
AT4G15210	-1.62477	0.628264	0.12461
AT2G32100	-1.63372	0.601665	0.0105702
AT5G44130	-1.64668	0.12808	3.95511e-05
AT4G39710	-1.64957	0.92556	0.0472673
AT4G37800	-1.65196	0.425966	0.00270901
AT5G01790	-1.66369	0.439073	0.00538975
AT4G17470	-1.66939	0.328144	0.0705163
AT3G62820	-1.6821	0.433664	0.0162362
AT1G33811	-1.68472	0.61086	0.0117709
AT1G53520	-1.6855	0.646354	0.0171805
AT4G28780	-1.68876	0.804767	0.0308888
AT3G56060	-1.68957	0.691725	0.00699995
AT1G78370	-1.6936	0.436484	0.00761089
AT5G64770	-1.6948	0.750168	0.0162553
AT2G21210	-1.70149	0.592273	0.0166167
AT1G24070	-1.70418	0.497954	0.047983
AT5G02890	-1.70448	0.606679	0.0101554
AT2G33850	-1.71028	1.16774	0.104698
AT3G49260	-1.71441	0.826119	0.0342508
AT5G63180	-1.72521	0.798808	0.0229624
AT3G63140	-1.74402	0.747617	0.0246594
AT5G39860	-1.75033	0.266048	0.00392476
AT5G47500	-1.76374	0.828106	0.0403708
AT1G74670	-1.76753	1.95931	0.203674
AT2G35960	-1.78	0.492946	0.00639312
AT4G13770	-1.78105	0.682498	0.0208954
AT1G52190	-1.78124	0.863128	0.0302452
AT1G65860	-1.78388	0.489324	0.0123828
AT3G19710	-1.78571	0.615523	0.0151261
AT5G23020	-1.79165	0.728764	0.00622181
AT5G23010	-1.79861	0.572067	0.0108478
AT1G62560	-1.80689	0.266968	0.00494244
AT3G45160	-1.81547	0.353337	0.00272756
AT3G03190	-1.82147	0.253424	0.00683506
AT5G20630	-1.82519	1.08518	0.0657162
AT2G43100	-1.83182	0.515185	0.0062691
AT1G78020	-1.8381	0.414403	0.003276
AT4G13410	-1.84529	0.545389	0.0105843
AT2G43550	-1.8492	0.325369	0.018731
AT1G15260	-1.85799	0.971565	0.0414403
AT1G29510	-1.86907	0.616812	0.00907411
AT5G61420	-1.87101	0.727371	0.0140136
AT3G01440	-1.88276	0.760985	0.0119789
AT5G22580	-1.89591	0.937619	0.026933
AT5G02760	-1.90568	0.416912	0.00176043
AT1G48600	-1.90614	0.497843	0.00407885
AT4G36540	-1.9083	0.764376	0.0126899
AT4G24510	-1.94267	0.824405	0.0171106
AT3G44990	-1.9887	0.532675	0.0120868
AT4G01390	-2.03984	0.460315	0.00117041
AT1G18250	-2.04488	0.794204	0.0301269
AT2G22170	-2.05149	0.677205	0.0164009
AT5G35490	-2.07089	0.377772	0.000956727
AT4G16590	-2.07282	0.683385	0.051902
AT4G01080	-2.08956	0.329848	0.0153359
AT3G52720	-2.08984	0.466539	0.00230257
AT4G03060	-2.09484	0.545506	0.0106595
AT4G12030	-2.10622	0.492036	0.00834546
AT5G22390	-2.11902	0.342107	0.00142312
AT3G19850	-2.11942	0.513928	0.00169808
AT5G07460	-2.12529	0.659092	0.0123794
AT5G58310	-2.14983	0.91664	0.0193215
AT3G58990	-2.18546	0.549725	0.00650291
AT1G70890	-2.31897	0.717796	0.0065955
AT1G22690	-2.34654	0.596911	0.00158518
AT4G04840	-2.35102	0.828297	0.00835171
AT3G15650	-2.42075	0.788773	0.00395581
AT2G21650	-2.46031	0.290504	0.00024404
AT1G66100	-2.56024	1.02329	0.0244541
AT1G13650	-2.62705	0.982229	0.0146185
AT5G12050	-2.70199	0.62272	0.0017506
AT4G25100	-2.7273	1.83607	0.0731433
AT3G05730	-2.86481	1.67835	0.0563501
AT1G73600	-3.38143	1.23343	0.00970855
AT3G16670	-3.49342	0.209649	7.37027e-05

## Sheet: Supplemental Table 3
Supplemental Table 3. Comparison of genes differentially expressed during salt-induced senescence, developmental senescence and upon H2O2 treatment.
1, -1 and 0 indicate up- and down-regulated genes, or genes exhibiting no response, respectively.
AGI	H2O2	Senescence	Salt
AT1G01010	1	1	0
AT1G01300	-1	0	0				Salt/Senescence contingency table
AT1G01320	-1	0	0					Salt
AT1G01750	-1	0	0					1	0	-1
AT1G02170	1	0	0			Senescence	1	797	2900	8
AT1G02370	-1	0	0				0	247	17266	163
AT1G02450	1	1	0				-1	7	2232	380
AT1G02460	1	0	0
AT1G02690	-1	0	0					Pearson's Chi-squared test
AT1G02810	-1	0	0					X-squared = 5004.363
AT1G02870	-1	0	0					df = 4
AT1G02900	-1	0	0					p-value < 2.2e-16
AT1G03020	1	0	0
AT1G03070	1	0	0
AT1G03090	1	0	0
AT1G03370	1	0	0
AT1G03530	-1	0	0
AT1G03905	1	0	0
AT1G04040	-1	-1	0
AT1G04310	1	1	0
AT1G04430	-1	-1	0
AT1G04945	-1	0	0
AT1G05000	1	1	0
AT1G05060	1	1	0
AT1G05260	-1	0	0
AT1G05280	-1	0	0
AT1G05300	-1	1	0
AT1G05700	-1	0	0
AT1G06640	-1	-1	0
AT1G06720	-1	0	0
AT1G06840	1	0	0
AT1G07070	-1	0	0
AT1G07180	1	0	0
AT1G07350	1	0	0
AT1G07390	-1	0	0
AT1G07720	-1	0	0
AT1G08050	1	1	0
AT1G08090	-1	0	0
AT1G08250	1	0	0
AT1G08570	1	0	0
AT1G08630	1	1	0
AT1G08930	1	1	0
AT1G09970	1	1	0
AT1G10030	-1	-1	0
AT1G10050	1	0	0
AT1G10150	1	0	0
AT1G10270	-1	0	0
AT1G10340	-1	1	0
AT1G10470	-1	-1	0
AT1G10490	-1	0	0
AT1G10550	-1	0	0
AT1G10700	1	0	0
AT1G10780	-1	0	0
AT1G10990	1	0	0
AT1G11050	1	1	0
AT1G11530	1	0	0
AT1G11540	-1	0	0
AT1G11580	-1	0	0
AT1G11670	-1	0	0
AT1G11700	-1	1	0
AT1G12010	-1	-1	0
AT1G12030	1	0	0
AT1G12040	-1	0	0
AT1G12160	-1	0	0
AT1G12200	1	1	0
AT1G12250	1	-1	0
AT1G12500	-1	0	0
AT1G12560	-1	0	0
AT1G12740	-1	0	0
AT1G13030	-1	0	0
AT1G13160	-1	0	0
AT1G13195	1	1	0
AT1G13210	1	1	0
AT1G13300	-1	1	0
AT1G13420	-1	0	0
AT1G13590	-1	0	0
AT1G13730	-1	-1	0
AT1G13950	-1	0	0
AT1G13970	-1	0	0
AT1G14040	1	0	0
AT1G14080	-1	1	0
AT1G14130	1	1	0
AT1G14200	1	1	0
AT1G14210	-1	0	0
AT1G14370	1	1	0
AT1G14480	1	0	0
AT1G14780	-1	0	0
AT1G14890	1	0	0
AT1G14960	-1	0	0
AT1G15100	-1	1	0
AT1G15170	1	0	0
AT1G15210	-1	0	0
AT1G15490	-1	0	0
AT1G15640	-1	0	0
AT1G15740	1	1	0
AT1G15870	-1	0	0
AT1G15960	-1	0	0
AT1G16030	1	0	0
AT1G16060	-1	0	0
AT1G16130	1	0	0
AT1G16190	-1	0	0
AT1G16420	1	1	0
AT1G16670	1	1	0
AT1G16840	1	0	0
AT1G17190	-1	-1	0
AT1G17430	-1	0	0
AT1G17620	-1	1	0
AT1G17750	1	0	0
AT1G17870	1	0	0
AT1G18030	1	0	0
AT1G18140	1	0	0
AT1G18570	1	1	0
AT1G18850	-1	0	0
AT1G19310	1	1	0
AT1G19530	1	0	0
AT1G19540	1	0	0
AT1G19710	-1	-1	0
AT1G19770	1	1	0
AT1G20840	-1	0	0
AT1G21100	1	0	0
AT1G21120	1	1	0
AT1G21130	1	1	0
AT1G21140	1	0	0
AT1G21450	1	1	0
AT1G21830	1	0	0
AT1G22440	-1	0	0
AT1G22530	-1	1	0
AT1G22810	1	0	0
AT1G22885	1	0	0
AT1G23030	-1	0	0
AT1G23100	-1	0	0
AT1G23205	-1	0	0
AT1G23280	-1	0	0
AT1G23390	1	0	0
AT1G23410	-1	0	0
AT1G23440	1	1	0
AT1G23550	1	1	0
AT1G23720	-1	0	0
AT1G23730	1	1	0
AT1G23750	-1	-1	0
AT1G23830	1	0	0
AT1G24090	1	-1	0
AT1G24150	1	1	0
AT1G24170	-1	-1	0
AT1G24260	-1	0	0
AT1G24280	-1	0	0
AT1G24320	-1	0	0
AT1G24440	1	0	0
AT1G24530	-1	0	0
AT1G25275	1	0	0
AT1G25370	1	1	0
AT1G26730	1	0	0
AT1G26800	1	1	0
AT1G26820	-1	0	0
AT1G27050	-1	0	0
AT1G27130	1	0	0
AT1G27320	1	0	0
AT1G27770	1	1	0
AT1G28130	-1	1	0
AT1G28260	1	1	0
AT1G28400	-1	0	0
AT1G29020	-1	0	0
AT1G29120	1	0	0
AT1G29280	-1	1	0
AT1G29400	1	1	0
AT1G30070	1	0	0
AT1G30110	-1	0	0
AT1G30370	1	0	0
AT1G30510	-1	0	0
AT1G30750	-1	0	0
AT1G30870	-1	0	0
AT1G30900	-1	1	0
AT1G30960	-1	0	0
AT1G30990	-1	0	0
AT1G31050	-1	0	0
AT1G31280	1	1	0
AT1G31660	-1	0	0
AT1G31680	-1	0	0
AT1G31770	-1	0	0
AT1G31950	-1	0	0
AT1G32120	1	0	0
AT1G32900	-1	1	0
AT1G33055	1	0	0
AT1G33260	-1	0	0
AT1G33590	1	-1	0
AT1G33750	-1	0	0
AT1G33800	-1	-1	0
AT1G33840	-1	1	0
AT1G33860	1	0	0
AT1G34180	1	1	0
AT1G34260	1	0	0
AT1G34510	-1	0	0
AT1G34750	-1	1	0
AT1G35190	1	1	0
AT1G35210	1	1	0
AT1G35220	-1	0	0
AT1G35660	1	0	0
AT1G35670	1	0	0
AT1G35910	1	1	0
AT1G36370	1	1	0
AT1G37130	1	1	0
AT1G41830	-1	-1	0
AT1G42365	1	0	0
AT1G43650	-1	0	0
AT1G43800	-1	0	0
AT1G44050	-1	0	0
AT1G44350	1	0	0
AT1G44970	-1	0	0
AT1G45130	-1	-1	0
AT1G47270	1	-1	0
AT1G48320	1	1	0
AT1G48930	-1	0	0
AT1G48960	-1	0	0
AT1G49000	1	1	0
AT1G49030	-1	0	0
AT1G49230	-1	0	0
AT1G49310	-1	0	0
AT1G49320	-1	0	0
AT1G49470	1	1	0
AT1G49560	-1	-1	0
AT1G49570	-1	0	0
AT1G49860	-1	0	0
AT1G50060	-1	0	0
AT1G50090	-1	0	0
AT1G50580	-1	0	0
AT1G50740	1	1	0
AT1G51380	-1	0	0
AT1G51620	-1	0	0
AT1G51790	-1	1	0
AT1G51800	-1	1	0
AT1G51830	-1	0	0
AT1G51850	-1	1	0
AT1G51920	1	1	0
AT1G52050	-1	0	0
AT1G52060	-1	0	0
AT1G52070	-1	0	0
AT1G52400	1	0	0
AT1G52560	1	0	0
AT1G52770	1	-1	0
AT1G52910	-1	-1	0
AT1G52930	-1	0	0
AT1G53035	-1	0	0
AT1G53060	1	0	0
AT1G53170	1	0	0
AT1G53300	-1	0	0
AT1G53430	1	0	0
AT1G53540	1	1	0
AT1G53560	1	1	0
AT1G53680	-1	0	0
AT1G53830	-1	-1	0
AT1G53920	-1	0	0
AT1G53980	1	0	0
AT1G53990	1	0	0
AT1G54050	1	0	0
AT1G54740	-1	0	0
AT1G54970	-1	0	0
AT1G55110	1	1	0
AT1G55300	1	0	0
AT1G55450	1	1	0
AT1G55530	1	1	0
AT1G55690	-1	0	0
AT1G55830	1	0	0
AT1G55920	1	1	0
AT1G56020	-1	0	0
AT1G56110	-1	0	0
AT1G56510	1	0	0
AT1G56680	-1	0	0
AT1G58200	1	1	0
AT1G59171	-1	0	0
AT1G59700	1	1	0
AT1G59730	-1	0	0
AT1G60440	1	1	0
AT1G60610	1	1	0
AT1G60680	-1	0	0
AT1G60750	1	0	0
AT1G61360	1	0	0
AT1G61370	1	0	0
AT1G61660	1	0	0
AT1G61667	-1	0	0
AT1G61690	1	0	0
AT1G62200	1	1	0
AT1G62422	1	0	0
AT1G62660	-1	1	0
AT1G62770	-1	0	0
AT1G62980	-1	0	0
AT1G63000	-1	0	0
AT1G63050	-1	0	0
AT1G63220	-1	0	0
AT1G63440	1	1	0
AT1G63750	1	1	0
AT1G64160	1	0	0
AT1G64170	-1	1	0
AT1G64220	-1	0	0
AT1G64330	-1	0	0
AT1G64400	-1	0	0
AT1G64405	-1	0	0
AT1G64640	-1	-1	0
AT1G64710	1	0	0
AT1G64780	-1	-1	0
AT1G64910	-1	0	0
AT1G64940	1	0	0
AT1G65310	-1	0	0
AT1G65500	-1	1	0
AT1G65610	-1	1	0
AT1G66080	1	0	0
AT1G66200	-1	0	0
AT1G66480	1	0	0
AT1G67030	-1	1	0
AT1G67110	-1	0	0
AT1G67120	-1	0	0
AT1G67330	-1	0	0
AT1G67470	1	0	0
AT1G67600	1	1	0
AT1G67820	1	0	0
AT1G67860	1	1	0
AT1G67865	1	0	0
AT1G67970	1	1	0
AT1G68150	-1	0	0
AT1G68320	1	1	0
AT1G68550	-1	0	0
AT1G68760	-1	0	0
AT1G68880	-1	0	0
AT1G69526	-1	0	0
AT1G69840	1	1	0
AT1G70230	-1	0	0
AT1G70280	-1	-1	0
AT1G70290	1	1	0
AT1G70420	1	0	0
AT1G70560	-1	0	0
AT1G70590	1	1	0
AT1G70740	1	1	0
AT1G70790	1	1	0
AT1G70810	-1	1	0
AT1G70850	-1	0	0
AT1G71000	1	0	0
AT1G71030	1	1	0
AT1G71400	1	0	0
AT1G71692	-1	0	0
AT1G72070	1	1	0
AT1G72240	1	0	0
AT1G72280	1	0	0
AT1G72480	-1	-1	0
AT1G72660	1	0	0
AT1G72730	-1	0	0
AT1G72920	1	0	0
AT1G72940	1	1	0
AT1G73040	1	1	0
AT1G73120	1	0	0
AT1G73160	-1	0	0
AT1G73240	-1	0	0
AT1G73330	-1	-1	0
AT1G73500	1	1	0
AT1G73620	-1	0	0
AT1G73630	-1	1	0
AT1G73730	1	1	0
AT1G73740	1	0	0
AT1G73750	1	0	0
AT1G73800	1	1	0
AT1G74100	1	0	0
AT1G74310	1	0	0
AT1G74460	-1	0	0
AT1G74500	-1	0	0
AT1G74750	1	0	0
AT1G74840	-1	-1	0
AT1G75020	1	1	0
AT1G75040	-1	1	0
AT1G75170	1	1	0
AT1G75270	1	1	0
AT1G75280	1	0	0
AT1G75390	-1	1	0
AT1G75580	-1	-1	0
AT1G75670	-1	0	0
AT1G75880	-1	0	0
AT1G76040	1	1	0
AT1G76120	-1	0	0
AT1G76270	-1	0	0
AT1G76520	1	1	0
AT1G76700	1	1	0
AT1G76970	1	1	0
AT1G77130	-1	0	0
AT1G77330	-1	0	0
AT1G77660	1	1	0
AT1G77690	-1	-1	0
AT1G78070	1	1	0
AT1G78090	-1	0	0
AT1G78100	-1	0	0
AT1G78290	-1	1	0
AT1G78310	1	1	0
AT1G78340	1	0	0
AT1G78380	1	1	0
AT1G78410	1	1	0
AT1G78780	-1	1	0
AT1G78895	1	0	0
AT1G79070	-1	0	0
AT1G79180	1	0	0
AT1G79470	-1	0	0
AT1G80130	-1	1	0
AT1G80170	-1	-1	0
AT1G80240	-1	0	0
AT1G80270	-1	0	0
AT1G80440	1	0	0
AT1G80690	-1	-1	0
AT1G80820	1	0	0
AT1G80920	1	1	0
AT2G01150	1	0	0
AT2G01520	-1	0	0
AT2G01530	-1	0	0
AT2G01750	-1	0	0
AT2G01830	-1	-1	0
AT2G01880	-1	1	0
AT2G02370	1	1	0
AT2G02680	-1	0	0
AT2G03090	-1	0	0
AT2G03240	1	0	0
AT2G03530	1	1	0
AT2G03720	-1	0	0
AT2G04025	-1	0	0
AT2G04400	1	1	0
AT2G04450	-1	1	0
AT2G04570	-1	0	0
AT2G04800	-1	0	0
AT2G12400	-1	0	0
AT2G14100	-1	0	0
AT2G14460	-1	0	0
AT2G14520	1	-1	0
AT2G14560	-1	1	0
AT2G14580	-1	0	0
AT2G15760	1	0	0
AT2G15790	-1	0	0
AT2G15960	1	0	0
AT2G16060	1	0	0
AT2G16570	-1	0	0
AT2G16586	1	0	0
AT2G16630	-1	-1	0
AT2G16750	-1	-1	0
AT2G16900	1	1	0
AT2G17040	1	1	0
AT2G17230	-1	-1	0
AT2G17450	1	0	0
AT2G17640	1	0	0
AT2G17740	-1	1	0
AT2G18190	1	0	0
AT2G18210	1	0	0
AT2G18220	-1	0	0
AT2G18230	-1	0	0
AT2G18370	-1	0	0
AT2G18670	1	1	0
AT2G18900	-1	0	0
AT2G18980	-1	0	0
AT2G19310	1	0	0
AT2G19385	-1	0	0
AT2G19670	-1	0	0
AT2G19970	-1	0	0
AT2G19990	-1	0	0
AT2G20370	-1	-1	0
AT2G20515	-1	0	0
AT2G20560	1	1	0
AT2G20670	1	1	0
AT2G20900	1	1	0
AT2G20950	1	1	0
AT2G21045	-1	0	0
AT2G21100	-1	0	0
AT2G22250	1	-1	0
AT2G22300	1	0	0
AT2G22510	-1	0	0
AT2G22840	-1	0	0
AT2G22900	-1	-1	0
AT2G22930	-1	0	0
AT2G22970	-1	0	0
AT2G22980	1	-1	0
AT2G22990	1	-1	0
AT2G23030	-1	0	0
AT2G23050	-1	0	0
AT2G23420	1	0	0
AT2G23430	-1	1	0
AT2G23540	-1	0	0
AT2G23620	-1	0	0
AT2G23630	-1	0	0
AT2G23680	1	1	0
AT2G23770	1	0	0
AT2G24160	1	0	0
AT2G24170	-1	-1	0
AT2G24300	-1	0	0
AT2G24570	-1	0	0
AT2G24600	1	1	0
AT2G24610	-1	0	0
AT2G24762	-1	0	0
AT2G24980	-1	0	0
AT2G25140	1	0	0
AT2G25200	1	0	0
AT2G25470	-1	-1	0
AT2G25680	-1	0	0
AT2G25810	-1	0	0
AT2G25980	-1	0	0
AT2G26020	1	-1	0
AT2G26190	1	0	0
AT2G26380	1	0	0
AT2G26440	-1	1	0
AT2G26530	1	1	0
AT2G26730	-1	-1	0
AT2G26820	-1	0	0
AT2G26870	1	-1	0
AT2G27000	-1	0	0
AT2G27200	1	1	0
AT2G27580	1	1	0
AT2G27590	-1	0	0
AT2G27690	-1	1	0
AT2G27775	-1	0	0
AT2G27830	1	1	0
AT2G27840	-1	0	0
AT2G27920	-1	-1	0
AT2G28250	-1	0	0
AT2G28305	1	1	0
AT2G28550	-1	0	0
AT2G28570	1	0	0
AT2G28600	-1	0	0
AT2G28630	-1	0	0
AT2G28670	-1	-1	0
AT2G28900	-1	-1	0
AT2G29120	-1	1	0
AT2G29310	1	-1	0
AT2G29330	-1	-1	0
AT2G29340	1	0	0
AT2G29450	1	1	0
AT2G29670	-1	0	0
AT2G29750	-1	0	0
AT2G29995	-1	0	0
AT2G30210	-1	0	0
AT2G30340	-1	0	0
AT2G30400	1	0	0
AT2G30540	1	-1	0
AT2G30660	-1	0	0
AT2G30670	-1	0	0
AT2G30930	-1	1	0
AT2G31060	-1	0	0
AT2G31260	1	1	0
AT2G31660	-1	0	0
AT2G31750	1	0	0
AT2G31955	1	1	0
AT2G32120	1	0	0
AT2G32140	1	1	0
AT2G32150	1	1	0
AT2G32220	-1	0	0
AT2G32240	1	1	0
AT2G32250	1	0	0
AT2G32270	-1	0	0
AT2G32300	-1	0	0
AT2G32380	-1	0	0
AT2G32440	1	0	0
AT2G33570	-1	-1	0
AT2G33790	-1	0	0
AT2G34020	-1	0	0
AT2G34050	-1	0	0
AT2G34260	-1	0	0
AT2G34300	-1	-1	0
AT2G34660	1	1	0
AT2G34790	1	0	0
AT2G34910	-1	0	0
AT2G35190	-1	-1	0
AT2G35270	-1	0	0
AT2G35710	1	1	0
AT2G36100	-1	0	0
AT2G36570	-1	-1	0
AT2G36650	1	0	0
AT2G36690	-1	0	0
AT2G36970	1	1	0
AT2G37040	1	1	0
AT2G37130	-1	1	0
AT2G37150	1	1	0
AT2G37250	-1	0	0
AT2G37540	-1	0	0
AT2G37940	1	1	0
AT2G38000	1	0	0
AT2G38290	1	1	0
AT2G38860	1	1	0
AT2G39420	-1	1	0
AT2G39430	-1	0	0
AT2G39530	-1	0	0
AT2G39570	1	1	0
AT2G39681	-1	0	0
AT2G39700	-1	0	0
AT2G39920	-1	0	0
AT2G39980	1	0	0
AT2G40480	-1	-1	0
AT2G40670	-1	1	0
AT2G40700	-1	0	0
AT2G40750	-1	1	0
AT2G40900	-1	1	0
AT2G41090	-1	0	0
AT2G41100	1	1	0
AT2G41250	1	1	0
AT2G41290	-1	0	0
AT2G41310	-1	-1	0
AT2G41660	-1	0	0
AT2G41730	1	0	0
AT2G41780	-1	1	0
AT2G41800	-1	0	0
AT2G41880	1	0	0
AT2G42530	1	0	0
AT2G42570	-1	0	0
AT2G42710	-1	0	0
AT2G42750	1	0	0
AT2G42890	1	1	0
AT2G43040	-1	0	0
AT2G43130	-1	0	0
AT2G43140	-1	0	0
AT2G43200	-1	-1	0
AT2G43400	1	-1	0
AT2G43500	1	1	0
AT2G43600	-1	0	0
AT2G43610	-1	0	0
AT2G43650	-1	0	0
AT2G43880	-1	0	0
AT2G44370	-1	0	0
AT2G44380	-1	0	0
AT2G44460	1	0	0
AT2G44480	1	0	0
AT2G44660	-1	0	0
AT2G45050	-1	0	0
AT2G45080	-1	-1	0
AT2G45170	1	1	0
AT2G45430	-1	0	0
AT2G45560	-1	-1	0
AT2G45750	-1	0	0
AT2G46150	-1	0	0
AT2G46240	1	0	0
AT2G46260	1	1	0
AT2G46400	1	1	0
AT2G46410	-1	1	0
AT2G46690	-1	0	0
AT2G46735	1	1	0
AT2G46740	-1	0	0
AT2G47460	-1	0	0
AT2G47540	-1	0	0
AT2G47700	1	0	0
AT2G47730	1	1	0
AT2G47890	1	0	0
AT2G47990	-1	0	0
AT2G48010	1	1	0
AT2G48020	1	0	0
AT2G48030	-1	-1	0
AT2G48130	-1	0	0
AT2G48140	-1	0	0
AT3G01190	-1	0	0
AT3G01220	-1	0	0
AT3G01260	-1	0	0
AT3G01490	1	0	0
AT3G01720	-1	0	0
AT3G02040	1	1	0
AT3G02550	1	0	0
AT3G02650	-1	0	0
AT3G02850	-1	0	0
AT3G02885	-1	0	0
AT3G02910	-1	1	0
AT3G03060	-1	0	0
AT3G03130	-1	0	0
AT3G03150	1	0	0
AT3G03270	1	0	0
AT3G03440	1	1	0
AT3G03520	-1	1	0
AT3G03640	-1	0	0
AT3G03870	1	1	0
AT3G04110	-1	0	0
AT3G04210	1	1	0
AT3G04220	1	0	0
AT3G04620	1	0	0
AT3G04670	1	0	0
AT3G05320	-1	0	0
AT3G05370	1	0	0
AT3G05490	-1	0	0
AT3G05650	1	0	0
AT3G05890	-1	0	0
AT3G05900	-1	-1	0
AT3G05910	-1	-1	0
AT3G05920	-1	0	0
AT3G06330	1	0	0
AT3G06530	-1	0	0
AT3G06770	-1	-1	0
AT3G06780	1	1	0
AT3G07000	-1	0	0
AT3G07050	-1	0	0
AT3G07090	1	1	0
AT3G07340	-1	0	0
AT3G07350	1	1	0
AT3G07370	1	1	0
AT3G07470	-1	0	0
AT3G07560	1	1	0
AT3G07565	1	0	0
AT3G07600	-1	1	0
AT3G07700	1	1	0
AT3G07720	1	0	0
AT3G07990	-1	0	0
AT3G08040	1	0	0
AT3G08630	-1	-1	0
AT3G08690	1	1	0
AT3G08970	1	0	0
AT3G09020	1	1	0
AT3G09410	1	0	0
AT3G09540	-1	0	0
AT3G09830	1	0	0
AT3G10020	1	0	0
AT3G10250	1	1	0
AT3G10340	1	0	0
AT3G10420	1	1	0
AT3G10500	1	1	0
AT3G10530	-1	0	0
AT3G10640	1	1	0
AT3G11820	1	1	0
AT3G11930	1	0	0
AT3G11964	-1	0	0
AT3G12110	-1	0	0
AT3G12320	1	1	0
AT3G12360	1	0	0
AT3G12370	-1	0	0
AT3G12520	1	0	0
AT3G12740	1	1	0
AT3G12860	-1	0	0
AT3G13100	1	1	0
AT3G13230	-1	0	0
AT3G13430	1	1	0
AT3G13560	-1	0	0
AT3G13620	1	0	0
AT3G13730	-1	-1	0
AT3G13760	-1	0	0
AT3G13940	-1	0	0
AT3G14050	1	1	0
AT3G14200	1	1	0
AT3G14280	-1	1	0
AT3G14350	-1	0	0
AT3G14370	-1	0	0
AT3G14660	1	0	0
AT3G14940	-1	0	0
AT3G15080	-1	0	0
AT3G15240	-1	0	0
AT3G15300	-1	0	0
AT3G15357	-1	0	0
AT3G15460	-1	0	0
AT3G15570	-1	-1	0
AT3G15630	1	0	0
AT3G15720	-1	-1	0
AT3G15770	1	1	0
AT3G15950	-1	0	0
AT3G15990	1	1	0
AT3G16050	1	0	0
AT3G16180	-1	-1	0
AT3G16220	1	1	0
AT3G16330	1	0	0
AT3G16360	1	1	0
AT3G16440	-1	0	0
AT3G16450	-1	0	0
AT3G16460	-1	0	0
AT3G16530	1	1	0
AT3G16570	-1	-1	0
AT3G16750	-1	0	0
AT3G16800	1	0	0
AT3G16870	-1	0	0
AT3G16910	1	0	0
AT3G16940	1	0	0
AT3G17110	1	0	0
AT3G17609	1	0	0
AT3G17611	1	0	0
AT3G17690	1	0	0
AT3G17700	1	1	0
AT3G18200	-1	0	0
AT3G18290	1	0	0
AT3G18450	-1	0	0
AT3G18600	-1	0	0
AT3G18690	1	0	0
AT3G18930	1	0	0
AT3G19260	1	1	0
AT3G19360	-1	0	0
AT3G19370	-1	0	0
AT3G19390	-1	0	0
AT3G19430	-1	0	0
AT3G19440	-1	0	0
AT3G19930	-1	1	0
AT3G20015	-1	0	0
AT3G20240	-1	0	0
AT3G20270	1	0	0
AT3G20370	-1	0	0
AT3G20410	1	0	0
AT3G20860	1	0	0
AT3G21080	1	1	0
AT3G21190	-1	-1	0
AT3G21240	1	0	0
AT3G21250	1	1	0
AT3G21260	1	0	0
AT3G21510	-1	0	0
AT3G21540	-1	0	0
AT3G21700	1	1	0
AT3G21710	-1	1	0
AT3G21770	-1	0	0
AT3G22200	1	1	0
AT3G22231	-1	0	0
AT3G22240	-1	1	0
AT3G22460	1	1	0
AT3G22570	-1	0	0
AT3G22660	-1	0	0
AT3G22890	1	0	0
AT3G23020	-1	0	0
AT3G23090	-1	0	0
AT3G23190	-1	0	0
AT3G23230	1	0	0
AT3G23240	1	1	0
AT3G23410	-1	0	0
AT3G23430	-1	0	0
AT3G23550	1	0	0
AT3G23570	1	0	0
AT3G23605	1	0	0
AT3G23620	-1	0	0
AT3G23830	-1	0	0
AT3G24240	-1	0	0
AT3G24500	1	1	0
AT3G24670	-1	0	0
AT3G25110	-1	-1	0
AT3G25730	1	0	0
AT3G25780	1	0	0
AT3G25930	-1	0	0
AT3G25940	-1	0	0
AT3G26210	-1	1	0
AT3G26320	-1	0	0
AT3G26470	1	0	0
AT3G26510	1	1	0
AT3G26680	1	0	0
AT3G27170	-1	0	0
AT3G27210	-1	1	0
AT3G27230	-1	0	0
AT3G27400	-1	0	0
AT3G27550	-1	0	0
AT3G27640	-1	0	0
AT3G27950	-1	0	0
AT3G27960	-1	0	0
AT3G28200	-1	-1	0
AT3G28450	1	1	0
AT3G28540	-1	1	0
AT3G28580	1	1	0
AT3G28930	1	0	0
AT3G29360	-1	0	0
AT3G29410	-1	0	0
AT3G29670	1	0	0
AT3G29970	1	0	0
AT3G43190	1	0	0
AT3G43230	1	1	0
AT3G43250	1	0	0
AT3G43430	1	0	0
AT3G43960	-1	-1	0
AT3G44190	1	0	0
AT3G44400	1	0	0
AT3G44630	1	0	0
AT3G44720	1	1	0
AT3G44735	-1	-1	0
AT3G44750	-1	0	0
AT3G45230	-1	-1	0
AT3G45640	1	1	0
AT3G45710	-1	0	0
AT3G45960	1	0	0
AT3G46110	1	0	0
AT3G46280	-1	0	0
AT3G46290	-1	0	0
AT3G46900	-1	-1	0
AT3G46940	-1	-1	0
AT3G47540	1	0	0
AT3G47550	1	0	0
AT3G47640	1	1	0
AT3G47730	1	0	0
AT3G47800	1	1	0
AT3G48100	-1	-1	0
AT3G48250	-1	0	0
AT3G48450	1	0	0
AT3G48640	1	1	0
AT3G48700	-1	0	0
AT3G48890	1	1	0
AT3G49240	-1	0	0
AT3G49320	-1	0	0
AT3G49580	1	1	0
AT3G49590	1	1	0
AT3G49750	-1	0	0
AT3G49790	1	0	0
AT3G49860	-1	0	0
AT3G49960	-1	1	0
AT3G50010	-1	0	0
AT3G50300	-1	0	0
AT3G50480	-1	1	0
AT3G50570	-1	0	0
AT3G50620	-1	-1	0
AT3G50660	-1	0	0
AT3G50740	-1	1	0
AT3G50760	1	1	0
AT3G51130	1	1	0
AT3G51240	-1	1	0
AT3G51330	-1	0	0
AT3G51740	-1	0	0
AT3G51890	1	1	0
AT3G51895	1	0	0
AT3G51910	0	1	0
AT3G52360	1	0	0
AT3G52430	0	1	0
AT3G53150	1	1	0
AT3G53180	1	-1	0
AT3G53260	1	0	0
AT3G53480	-1	0	0
AT3G54040	-1	0	0
AT3G54500	1	0	0
AT3G54580	-1	0	0
AT3G54590	-1	0	0
AT3G54770	-1	1	0
AT3G54960	-1	0	0
AT3G55120	-1	0	0
AT3G55510	-1	0	0
AT3G55600	1	0	0
AT3G55605	-1	0	0
AT3G55690	-1	0	0
AT3G55730	1	0	0
AT3G55950	1	1	0
AT3G56040	1	-1	0
AT3G56070	-1	0	0
AT3G56200	0	1	0
AT3G56230	-1	0	0
AT3G56500	1	0	0
AT3G56980	1	0	0
AT3G57240	-1	-1	0
AT3G57460	1	0	0
AT3G57490	-1	0	0
AT3G57750	1	0	0
AT3G57880	1	0	0
AT3G57940	-1	0	0
AT3G58200	-1	0	0
AT3G58550	-1	0	0
AT3G58660	-1	0	0
AT3G58810	-1	0	0
AT3G58840	-1	0	0
AT3G59220	-1	0	0
AT3G59370	-1	0	0
AT3G59480	1	0	0
AT3G59660	1	0	0
AT3G59670	-1	0	0
AT3G60530	-1	-1	0
AT3G60660	-1	0	0
AT3G61380	-1	0	0
AT3G61820	-1	-1	0
AT3G61990	-1	1	0
AT3G62040	-1	0	0
AT3G62270	-1	0	0
AT3G62280	-1	0	0
AT3G62550	1	0	0
AT3G62680	-1	0	0
AT3G62760	-1	0	0
AT3G62770	1	1	0
AT3G63090	-1	0	0
AT3G63110	-1	-1	0
AT3G63120	-1	0	0
AT3G63210	-1	0	0
AT3G63310	1	1	0
AT4G00080	-1	1	0
AT4G00680	-1	0	0
AT4G00750	1	0	0
AT4G00780	1	1	0
AT4G00820	-1	0	0
AT4G00880	-1	0	0
AT4G00940	1	1	0
AT4G00955	-1	0	0
AT4G01010	1	1	0
AT4G01026	1	0	0
AT4G01070	1	0	0
AT4G01440	-1	0	0
AT4G01480	-1	1	0
AT4G01630	-1	0	0
AT4G01700	-1	1	0
AT4G01720	-1	1	0
AT4G01960	1	0	0
AT4G02220	-1	1	0
AT4G02270	-1	0	0
AT4G02890	1	0	0
AT4G03960	1	1	0
AT4G04610	1	0	0
AT4G04620	1	1	0
AT4G04940	-1	0	0
AT4G05070	1	0	0
AT4G05410	-1	0	0
AT4G07820	-1	0	0
AT4G08290	1	1	0
AT4G08410	-1	0	0
AT4G09020	-1	0	0
AT4G09150	1	0	0
AT4G09420	-1	0	0
AT4G09990	-1	0	0
AT4G10250	1	0	0
AT4G10500	-1	1	0
AT4G11190	-1	0	0
AT4G11360	1	1	0
AT4G11460	-1	0	0
AT4G11480	1	0	0
AT4G11570	1	0	0
AT4G11660	1	1	0
AT4G11850	1	1	0
AT4G12040	1	0	0
AT4G12120	1	1	0
AT4G12400	1	0	0
AT4G12490	-1	1	0
AT4G12500	-1	0	0
AT4G12550	-1	0	0
AT4G12720	1	1	0
AT4G13195	1	0	0
AT4G13390	-1	0	0
AT4G13420	1	0	0
AT4G13580	-1	0	0
AT4G13660	-1	1	0
AT4G13750	-1	0	0
AT4G13830	1	0	0
AT4G14020	1	1	0
AT4G14060	-1	0	0
AT4G14130	-1	0	0
AT4G14365	1	0	0
AT4G14640	-1	0	0
AT4G14680	1	0	0
AT4G14690	1	0	0
AT4G15130	1	0	0
AT4G15300	-1	0	0
AT4G15390	-1	0	0
AT4G15420	1	1	0
AT4G15550	1	1	0
AT4G15620	1	0	0
AT4G15680	-1	0	0
AT4G15975	1	0	0
AT4G16000	1	1	0
AT4G16110	1	0	0
AT4G16250	1	0	0
AT4G16447	-1	0	0
AT4G16563	-1	0	0
AT4G16820	1	0	0
AT4G16990	-1	0	0
AT4G17090	-1	0	0
AT4G17245	1	0	0
AT4G17260	1	-1	0
AT4G17280	-1	0	0
AT4G17550	-1	1	0
AT4G17615	1	1	0
AT4G17660	1	0	0
AT4G17670	-1	1	0
AT4G17770	-1	0	0
AT4G17800	-1	0	0
AT4G17870	-1	0	0
AT4G17880	-1	0	0
AT4G18140	1	1	0
AT4G18250	1	0	0
AT4G18340	1	0	0
AT4G18430	-1	1	0
AT4G18610	-1	0	0
AT4G18630	-1	0	0
AT4G19030	-1	1	0
AT4G19370	1	1	0
AT4G19460	1	1	0
AT4G19690	-1	0	0
AT4G19720	1	0	0
AT4G19880	1	1	0
AT4G20070	1	0	0
AT4G20230	-1	0	0
AT4G20780	1	1	0
AT4G21510	1	0	0
AT4G21600	-1	0	0
AT4G21650	1	-1	0
AT4G22212	-1	0	0
AT4G22580	-1	0	0
AT4G22840	-1	0	0
AT4G23130	-1	0	0
AT4G23180	1	1	0
AT4G23200	-1	0	0
AT4G23210	-1	0	0
AT4G23270	1	0	0
AT4G23300	-1	0	0
AT4G23490	-1	0	0
AT4G23493	1	0	0
AT4G23540	-1	0	0
AT4G23570	1	0	0
AT4G23610	1	1	0
AT4G23750	-1	-1	0
AT4G24110	1	1	0
AT4G24130	-1	0	0
AT4G24160	1	1	0
AT4G24400	1	1	0
AT4G24540	1	-1	0
AT4G25090	-1	0	0
AT4G25200	1	0	0
AT4G25230	1	0	0
AT4G25250	-1	0	0
AT4G25260	-1	-1	0
AT4G25380	1	1	0
AT4G25520	1	1	0
AT4G25630	-1	0	0
AT4G25730	-1	0	0
AT4G25780	-1	0	0
AT4G25790	-1	0	0
AT4G25820	-1	0	0
AT4G25835	-1	0	0
AT4G26010	-1	0	0
AT4G26120	1	1	0
AT4G26220	-1	0	0
AT4G26320	-1	0	0
AT4G26530	1	-1	0
AT4G26600	-1	0	0
AT4G26760	-1	-1	0
AT4G26780	-1	0	0
AT4G27270	-1	0	0
AT4G27300	1	1	0
AT4G27380	-1	0	0
AT4G27450	1	1	0
AT4G27670	1	0	0
AT4G27680	1	1	0
AT4G27720	-1	-1	0
AT4G27730	-1	0	0
AT4G27970	1	0	0
AT4G28270	-1	1	0
AT4G28300	1	1	0
AT4G28400	1	1	0
AT4G28450	-1	0	0
AT4G28490	1	1	0
AT4G28650	-1	0	0
AT4G28850	-1	0	0
AT4G28890	-1	0	0
AT4G28940	-1	1	0
AT4G29270	-1	0	0
AT4G29510	-1	0	0
AT4G29690	-1	0	0
AT4G29950	1	1	0
AT4G30060	-1	0	0
AT4G30170	-1	0	0
AT4G30210	1	1	0
AT4G30320	-1	0	0
AT4G30390	1	1	0
AT4G30530	1	1	0
AT4G30650	-1	0	0
AT4G30660	-1	-1	0
AT4G30670	-1	0	0
AT4G30800	-1	0	0
AT4G31000	-1	-1	0
AT4G31020	1	0	0
AT4G31320	-1	0	0
AT4G31470	-1	0	0
AT4G31550	1	0	0
AT4G31730	-1	0	0
AT4G31860	1	1	0
AT4G31910	-1	0	0
AT4G31920	-1	0	0
AT4G32300	1	0	0
AT4G32870	-1	1	0
AT4G33070	1	0	0
AT4G33660	1	0	0
AT4G33666	1	-1	0
AT4G33720	-1	0	0
AT4G33790	-1	-1	0
AT4G33950	1	0	0
AT4G34150	1	1	0
AT4G34390	1	1	0
AT4G34580	-1	0	0
AT4G34750	-1	0	0
AT4G34950	-1	0	0
AT4G35030	-1	0	0
AT4G35180	1	1	0
AT4G35200	-1	0	0
AT4G35320	-1	0	0
AT4G35480	1	1	0
AT4G35720	-1	0	0
AT4G35770	1	1	0
AT4G35860	1	1	0
AT4G36030	1	1	0
AT4G36150	1	0	0
AT4G36420	-1	0	0
AT4G36500	1	1	0
AT4G36550	1	0	0
AT4G36880	1	0	0
AT4G36990	1	1	0
AT4G37160	-1	0	0
AT4G37295	1	0	0
AT4G37310	1	1	0
AT4G37400	-1	0	0
AT4G37470	-1	0	0
AT4G37540	-1	0	0
AT4G37560	1	0	0
AT4G37710	1	0	0
AT4G38080	-1	0	0
AT4G38100	-1	0	0
AT4G38410	-1	1	0
AT4G38420	-1	0	0
AT4G38470	1	0	0
AT4G38550	1	1	0
AT4G38860	-1	-1	0
AT4G38940	1	1	0
AT4G39030	1	1	0
AT4G39210	-1	0	0
AT4G39230	1	0	0
AT4G39320	-1	0	0
AT4G39390	-1	0	0
AT4G39640	1	0	0
AT4G39675	-1	0	0
AT4G39890	1	1	0
AT4G40090	-1	0	0
AT5G01180	1	0	0
AT5G01380	1	1	0
AT5G01610	-1	1	0
AT5G01670	1	0	0
AT5G01830	1	1	0
AT5G01870	-1	0	0
AT5G02030	1	0	0
AT5G02050	-1	0	0
AT5G02160	1	-1	0
AT5G02260	-1	0	0
AT5G02270	-1	0	0
AT5G02470	-1	0	0
AT5G02550	-1	0	0
AT5G03030	1	0	0
AT5G03230	-1	0	0
AT5G03260	-1	0	0
AT5G03350	-1	1	0
AT5G03380	1	1	0
AT5G03490	1	0	0
AT5G03670	-1	0	0
AT5G03720	1	0	0
AT5G03840	-1	0	0
AT5G04470	-1	0	0
AT5G04960	-1	0	0
AT5G04970	-1	0	0
AT5G05180	-1	0	0
AT5G05270	-1	0	0
AT5G05500	-1	0	0
AT5G05730	1	1	0
AT5G05850	1	0	0
AT5G05890	-1	0	0
AT5G05990	-1	0	0
AT5G06300	-1	1	0
AT5G06530	-1	1	0
AT5G06550	-1	0	0
AT5G06630	-1	0	0
AT5G06640	-1	0	0
AT5G06730	1	0	0
AT5G06870	1	-1	0
AT5G07030	-1	-1	0
AT5G07110	-1	0	0
AT5G07820	-1	0	0
AT5G07860	1	0	0
AT5G07870	1	-1	0
AT5G07990	-1	1	0
AT5G08240	1	1	0
AT5G08350	1	1	0
AT5G08600	-1	0	0
AT5G08620	-1	0	0
AT5G09420	-1	0	0
AT5G09480	-1	0	0
AT5G09800	1	0	0
AT5G09840	-1	0	0
AT5G09870	-1	-1	0
AT5G09980	-1	0	0
AT5G10130	-1	0	0
AT5G10210	1	0	0
AT5G10520	1	0	0
AT5G10580	-1	0	0
AT5G10760	-1	1	0
AT5G10830	1	0	0
AT5G11240	-1	0	0
AT5G11650	1	1	0
AT5G11920	-1	1	0
AT5G12020	1	0	0
AT5G12030	1	0	0
AT5G13740	1	-1	0
AT5G13800	1	1	0
AT5G13870	-1	0	0
AT5G14150	-1	0	0
AT5G14580	-1	0	0
AT5G14650	-1	0	0
AT5G14700	1	0	0
AT5G14750	-1	0	0
AT5G14760	1	0	0
AT5G15120	1	0	0
AT5G15130	-1	1	0
AT5G15180	-1	0	0
AT5G15740	-1	-1	0
AT5G15850	1	1	0
AT5G15940	1	0	0
AT5G15980	-1	0	0
AT5G16190	-1	-1	0
AT5G16750	-1	0	0
AT5G17350	1	1	0
AT5G17820	-1	0	0
AT5G18130	1	1	0
AT5G18170	1	0	0
AT5G18280	-1	0	0
AT5G18290	1	0	0
AT5G18470	1	1	0
AT5G18670	1	1	0
AT5G18840	-1	0	0
AT5G19110	-1	0	0
AT5G19120	1	0	0
AT5G19520	-1	0	0
AT5G19600	1	0	0
AT5G19855	1	0	0
AT5G19890	-1	0	0
AT5G20150	1	1	0
AT5G20550	-1	0	0
AT5G20700	-1	0	0
AT5G20885	-1	0	0
AT5G20910	1	1	0
AT5G21105	-1	0	0
AT5G21170	1	0	0
AT5G22220	1	0	0
AT5G22290	1	1	0
AT5G22410	-1	0	0
AT5G22500	1	0	0
AT5G22530	1	0	0
AT5G22555	-1	0	0
AT5G22570	-1	1	0
AT5G22630	1	1	0
AT5G22650	-1	0	0
AT5G22850	1	1	0
AT5G23220	-1	0	0
AT5G23400	-1	0	0
AT5G23660	1	1	0
AT5G23810	1	-1	0
AT5G23830	-1	0	0
AT5G23840	-1	0	0
AT5G24010	-1	0	0
AT5G24490	1	-1	0
AT5G24530	-1	1	0
AT5G24655	1	1	0
AT5G24660	1	0	0
AT5G24760	1	0	0
AT5G24800	1	0	0
AT5G25450	1	1	0
AT5G25810	-1	0	0
AT5G25820	-1	1	0
AT5G26260	-1	0	0
AT5G26270	-1	0	0
AT5G26280	-1	0	0
AT5G26790	-1	-1	0
AT5G26860	-1	0	0
AT5G27330	-1	0	0
AT5G27380	1	0	0
AT5G28610	1	0	0
AT5G28630	1	0	0
AT5G35190	-1	0	0
AT5G35200	1	1	0
AT5G35320	1	1	0
AT5G35735	1	1	0
AT5G35790	1	-1	0
AT5G35940	-1	0	0
AT5G37670	1	1	0
AT5G37690	-1	0	0
AT5G37710	1	0	0
AT5G37740	1	1	0
AT5G37790	-1	0	0
AT5G37990	-1	0	0
AT5G38020	-1	0	0
AT5G38030	-1	0	0
AT5G38700	-1	0	0
AT5G38895	1	1	0
AT5G39040	1	0	0
AT5G39320	-1	-1	0
AT5G39670	1	1	0
AT5G39710	-1	0	0
AT5G39760	-1	0	0
AT5G39840	-1	0	0
AT5G39850	-1	1	0
AT5G39890	1	0	0
AT5G40150	-1	-1	0
AT5G40170	1	0	0
AT5G40390	-1	0	0
AT5G40460	1	0	0
AT5G40480	-1	0	0
AT5G40510	-1	0	0
AT5G40590	-1	0	0
AT5G40830	-1	-1	0
AT5G40990	1	0	0
AT5G41040	-1	0	0
AT5G41070	1	-1	0
AT5G41100	1	0	0
AT5G41140	-1	-1	0
AT5G41280	-1	0	0
AT5G42180	-1	0	0
AT5G42630	-1	0	0
AT5G42860	-1	1	0
AT5G43190	1	1	0
AT5G43520	-1	0	0
AT5G43710	-1	0	0
AT5G43780	-1	1	0
AT5G44070	1	0	0
AT5G44090	1	1	0
AT5G44110	-1	-1	0
AT5G44370	-1	-1	0
AT5G44380	-1	1	0
AT5G44390	-1	0	0
AT5G44420	1	0	0
AT5G44550	-1	0	0
AT5G44610	-1	1	0
AT5G44870	1	0	0
AT5G44910	-1	0	0
AT5G44930	-1	0	0
AT5G45070	-1	0	0
AT5G45080	-1	0	0
AT5G45250	1	0	0
AT5G45280	-1	-1	0
AT5G45380	-1	1	0
AT5G45480	-1	0	0
AT5G45650	-1	0	0
AT5G45710	1	0	0
AT5G46230	-1	1	0
AT5G46520	1	1	0
AT5G46590	1	0	0
AT5G46710	1	0	0
AT5G46910	1	0	0
AT5G47240	1	0	0
AT5G47600	-1	0	0
AT5G47730	1	1	0
AT5G47830	1	0	0
AT5G47910	1	1	0
AT5G47960	1	1	0
AT5G47980	-1	0	0
AT5G47990	-1	0	0
AT5G48000	-1	0	0
AT5G48010	-1	0	0
AT5G48070	-1	0	0
AT5G48110	-1	0	0
AT5G48150	1	0	0
AT5G48175	-1	0	0
AT5G48290	-1	0	0
AT5G48430	-1	0	0
AT5G48560	-1	0	0
AT5G48570	1	0	0
AT5G48930	1	0	0
AT5G49270	-1	0	0
AT5G49360	1	1	0
AT5G49560	-1	0	0
AT5G49630	1	-1	0
AT5G50130	1	0	0
AT5G50375	-1	-1	0
AT5G50780	1	0	0
AT5G50790	-1	0	0
AT5G51310	-1	0	0
AT5G52280	-1	0	0
AT5G52380	-1	0	0
AT5G52570	1	0	0
AT5G52750	1	0	0
AT5G52760	1	1	0
AT5G53050	1	0	0
AT5G53090	-1	-1	0
AT5G53250	-1	0	0
AT5G53290	-1	0	0
AT5G53450	1	1	0
AT5G54020	-1	0	0
AT5G54040	-1	1	0
AT5G54370	-1	0	0
AT5G54380	-1	-1	0
AT5G54490	1	1	0
AT5G54500	1	1	0
AT5G54860	1	1	0
AT5G54910	-1	0	0
AT5G55050	-1	0	0
AT5G55700	1	1	0
AT5G55920	-1	0	0
AT5G55930	-1	0	0
AT5G55970	1	1	0
AT5G56100	1	0	0
AT5G56320	-1	0	0
AT5G56460	1	0	0
AT5G56540	-1	0	0
AT5G56750	1	0	0
AT5G57060	1	1	0
AT5G57190	1	0	0
AT5G57500	1	-1	0
AT5G57530	-1	0	0
AT5G57540	-1	0	0
AT5G57700	-1	-1	0
AT5G57710	1	0	0
AT5G57830	-1	0	0
AT5G57980	-1	0	0
AT5G58070	1	1	0
AT5G58120	1	1	0
AT5G58390	1	-1	0
AT5G58430	1	1	0
AT5G58660	-1	0	0
AT5G58750	-1	0	0
AT5G58770	1	0	0
AT5G58787	1	0	0
AT5G58860	-1	0	0
AT5G59080	1	0	0
AT5G59090	-1	0	0
AT5G59240	-1	0	0
AT5G59450	1	0	0
AT5G59510	1	0	0
AT5G59520	-1	0	0
AT5G59530	1	1	0
AT5G59540	1	0	0
AT5G59720	1	0	0
AT5G59730	1	0	0
AT5G59780	-1	1	0
AT5G60520	-1	0	0
AT5G60530	-1	0	0
AT5G60630	1	0	0
AT5G60660	-1	0	0
AT5G60680	1	0	0
AT5G60730	-1	0	0
AT5G60800	1	0	0
AT5G60950	-1	0	0
AT5G61030	-1	0	0
AT5G61900	1	1	0
AT5G62020	1	1	0
AT5G62165	-1	0	0
AT5G62330	-1	0	0
AT5G62340	-1	0	0
AT5G62920	-1	-1	0
AT5G63590	-1	0	0
AT5G63600	-1	0	0
AT5G63660	-1	0	0
AT5G63880	1	1	0
AT5G64060	1	1	0
AT5G64100	-1	0	0
AT5G64110	-1	0	0
AT5G64170	1	0	0
AT5G64240	1	0	0
AT5G64250	1	0	0
AT5G64260	1	1	0
AT5G64300	1	0	0
AT5G64510	1	1	0
AT5G64660	1	1	0
AT5G64740	-1	0	0
AT5G64890	1	1	0
AT5G64990	1	0	0
AT5G65020	-1	-1	0
AT5G65090	-1	0	0
AT5G65140	1	0	0
AT5G65240	1	0	0
AT5G65390	-1	0	0
AT5G65600	1	1	0
AT5G65650	-1	0	0
AT5G65810	-1	-1	0
AT5G65860	-1	0	0
AT5G65890	1	0	0
AT5G65970	-1	0	0
AT5G66060	-1	0	0
AT5G66070	1	1	0
AT5G66210	1	1	0
AT5G66280	-1	0	0
AT5G66390	-1	0	0
AT5G66460	-1	0	0
AT5G66540	-1	0	0
AT5G66650	1	1	0
AT5G66690	-1	0	0
AT5G66815	-1	0	0
AT5G66920	-1	-1	0
AT5G67110	1	-1	0
AT5G67210	-1	-1	0
AT5G67280	-1	-1	0
AT5G67350	1	0	0
AT5G67370	1	0	0
AT5G67390	-1	-1	0
AT5G67400	-1	0	0
AT5G67470	-1	0	0
AT5G67580	1	0	0
AT1G35260	1	0	0
AT1G65390	-1	0	0
AT1G79150	-1	0	0
AT3G18000	-1	0	0
AT3G22930	-1	0	0
AT3G26980	1	0	0
AT4G10270	1	0	0
AT4G33560	1	0	0
AT5G44820	-1	0	0
AT5G54720	-1	0	0
AT5G62440	-1	0	0
AT1G01080	0	-1	-1
AT1G01790	0	-1	-1
AT1G02310	0	1	1
AT1G02390	0	1	1
AT1G02730	0	0	-1
AT1G02950	0	0	-1
AT1G03630	0	-1	-1
AT1G03790	0	0	1
AT1G04770	0	1	1
AT1G04780	0	1	1
AT1G04800	0	0	-1
AT1G05100	0	1	1
AT1G05385	0	-1	-1
AT1G06180	0	1	1
AT1G06430	0	0	1
AT1G06620	0	0	1
AT1G06830	0	-1	-1
AT1G07040	0	1	1
AT1G07320	0	-1	-1
AT1G07370	0	-1	-1
AT1G07430	0	1	1
AT1G07440	0	-1	-1
AT1G07500	0	1	1
AT1G07590	0	1	1
AT1G07610	0	0	1
AT1G08315	0	0	1
AT1G08560	0	-1	-1
AT1G08650	0	1	1
AT1G08800	0	1	1
AT1G08920	0	1	1
AT1G09200	0	-1	-1
AT1G09340	0	-1	-1
AT1G09560	0	1	1
AT1G09740	0	1	1
AT1G09750	0	-1	-1
AT1G10370	0	0	1
AT1G11190	0	1	1
AT1G11850	0	-1	-1
AT1G11860	0	-1	-1
AT1G12780	0	1	1
AT1G13650	0	-1	-1
AT1G14150	0	-1	-1
AT1G14280	0	-1	-1
AT1G14290	0	-1	-1
AT1G14330	0	1	1
AT1G14700	0	-1	-1
AT1G15010	0	1	1
AT1G15260	0	-1	-1
AT1G15670	0	1	1
AT1G16850	0	0	1
AT1G17200	0	-1	-1
AT1G17420	0	1	1
AT1G17530	0	1	1
AT1G17650	0	-1	-1
AT1G17700	0	-1	-1
AT1G17830	0	1	1
AT1G17860	0	1	1
AT1G18250	0	0	-1
AT1G18330	0	-1	-1
AT1G18370	0	0	-1
AT1G18380	0	0	1
AT1G18590	0	0	-1
AT1G18650	0	-1	-1
AT1G18710	0	0	-1
AT1G18730	0	-1	-1
AT1G18860	0	1	1
AT1G18980	0	1	1
AT1G19330	0	0	-1
AT1G19950	0	-1	-1
AT1G20010	0	-1	-1
AT1G20180	0	1	1
AT1G20190	0	-1	-1
AT1G20310	0	1	1
AT1G20350	0	0	1
AT1G20440	0	1	1
AT1G20450	0	1	1
AT1G20630	0	1	1
AT1G21010	0	1	1
AT1G21440	0	-1	-1
AT1G21500	0	-1	-1
AT1G21550	0	1	1
AT1G21850	0	0	1
AT1G22190	0	1	1
AT1G22330	0	-1	-1
AT1G22590	0	-1	-1
AT1G23040	0	1	1
AT1G23080	0	-1	-1
AT1G23800	0	0	1
AT1G23870	0	1	1
AT1G24020	0	-1	-1
AT1G24070	0	-1	-1
AT1G24600	0	1	1
AT1G25230	0	-1	-1
AT1G26210	0	-1	-1
AT1G26230	0	-1	-1
AT1G26390	0	1	1
AT1G26410	0	1	1
AT1G26930	0	1	1
AT1G27030	0	0	-1
AT1G27300	0	1	1
AT1G27760	0	1	1
AT1G27980	0	1	1
AT1G29330	0	1	1
AT1G29340	0	1	1
AT1G29450	0	-1	-1
AT1G29460	0	-1	-1
AT1G29500	0	-1	-1
AT1G29510	0	-1	-1
AT1G29670	0	-1	-1
AT1G30520	0	-1	-1
AT1G30530	0	-1	-1
AT1G31550	0	0	1
AT1G31710	0	0	-1
AT1G31820	0	1	1
AT1G31920	0	0	-1
AT1G32170	0	1	1
AT1G32220	0	-1	-1
AT1G32470	0	-1	-1
AT1G32950	0	1	1
AT1G32990	0	-1	-1
AT1G33560	0	1	1
AT1G33810	0	0	-1
AT1G33811	0	-1	-1
AT1G44110	0	0	-1
AT1G47128	0	1	1
AT1G48000	0	1	1
AT1G48480	0	-1	-1
AT1G48600	0	0	-1
AT1G49450	0	0	1
AT1G49500	0	0	-1
AT1G49750	0	0	-1
AT1G49975	0	-1	-1
AT1G50630	0	0	1
AT1G51090	0	0	1
AT1G51420	0	0	1
AT1G51860	0	1	1
AT1G51890	0	1	1
AT1G52190	0	-1	-1
AT1G52200	0	1	1
AT1G52220	0	-1	-1
AT1G52410	0	0	1
AT1G52690	0	0	1
AT1G52890	0	1	1
AT1G52900	0	0	1
AT1G53030	0	1	1
AT1G53070	0	-1	-1
AT1G53160	0	0	1
AT1G53520	0	-1	-1
AT1G54570	0	1	1
AT1G54820	0	-1	-1
AT1G55260	0	-1	-1
AT1G55490	0	-1	-1
AT1G56145	0	1	1
AT1G56580	0	-1	-1
AT1G58420	0	1	1
AT1G59740	0	0	1
AT1G60010	0	0	-1
AT1G60140	0	1	1
AT1G60190	0	1	1
AT1G61610	0	0	1
AT1G62500	0	0	-1
AT1G62570	0	1	1
AT1G62780	0	-1	-1
AT1G62790	0	0	1
AT1G63310	0	-1	-1
AT1G64200	0	0	-1
AT1G64510	0	-1	-1
AT1G65510	0	1	1
AT1G65690	0	1	1
AT1G65870	0	0	-1
AT1G66100	0	-1	-1
AT1G66940	0	-1	-1
AT1G67870	0	0	-1
AT1G67910	0	0	-1
AT1G68190	0	0	-1
AT1G68410	0	0	1
AT1G68440	0	1	1
AT1G68450	0	1	1
AT1G68530	0	-1	-1
AT1G68590	0	-1	-1
AT1G68600	0	0	-1
AT1G68765	0	1	1
AT1G68780	0	-1	-1
AT1G68795	0	0	1
AT1G69260	0	1	1
AT1G69270	0	1	1
AT1G69410	0	0	1
AT1G69480	0	1	1
AT1G69570	0	1	1
AT1G69790	0	1	1
AT1G69870	0	1	1
AT1G69880	0	1	1
AT1G70080	0	0	1
AT1G70300	0	1	1
AT1G70550	0	-1	-1
AT1G70700	0	1	1
AT1G70760	0	-1	-1
AT1G70890	0	-1	-1
AT1G72430	0	0	-1
AT1G73260	0	1	1
AT1G73655	0	-1	-1
AT1G73830	0	-1	-1
AT1G74020	0	1	1
AT1G74070	0	-1	-1
AT1G74450	0	1	1
AT1G74670	0	-1	-1
AT1G74870	0	0	1
AT1G74880	0	-1	-1
AT1G74970	0	-1	-1
AT1G75460	0	0	-1
AT1G75500	0	-1	-1
AT1G75690	0	-1	-1
AT1G75820	0	0	-1
AT1G76020	0	0	-1
AT1G76110	0	0	-1
AT1G76640	0	1	1
AT1G76790	0	0	1
AT1G76930	0	1	1
AT1G77000	0	1	1
AT1G77490	0	-1	-1
AT1G77870	0	0	-1
AT1G78170	0	-1	-1
AT1G78370	0	-1	-1
AT1G78450	0	0	-1
AT1G78460	0	0	-1
AT1G78970	0	-1	-1
AT1G79270	0	1	1
AT1G79450	0	1	1
AT1G79520	0	1	1
AT1G79790	0	-1	-1
AT1G80160	0	1	1
AT1G80280	0	0	-1
AT2G01590	0	-1	-1
AT2G01850	0	0	1
AT2G02130	0	-1	-1
AT2G02500	0	-1	-1
AT2G02950	0	-1	-1
AT2G02990	0	1	1
AT2G03550	0	0	-1
AT2G03750	0	-1	-1
AT2G03850	0	1	1
AT2G10940	0	-1	-1
AT2G14620	0	1	1
AT2G14750	0	0	-1
AT2G15050	0	-1	-1
AT2G15340	0	0	1
AT2G15620	0	-1	-1
AT2G16660	0	-1	1
AT2G16700	0	1	1
AT2G16720	0	1	1
AT2G16790	0	1	1
AT2G17220	0	1	1
AT2G17730	0	0	1
AT2G17760	0	1	1
AT2G17840	0	1	1
AT2G18050	0	1	1
AT2G18090	0	0	1
AT2G18160	0	0	-1
AT2G18300	0	-1	-1
AT2G19450	0	0	1
AT2G19570	0	1	1
AT2G19800	0	1	1
AT2G19900	0	0	1
AT2G19940	0	-1	-1
AT2G20750	0	0	-1
AT2G21050	0	-1	-1
AT2G21140	0	0	-1
AT2G21210	0	-1	-1
AT2G21650	0	-1	-1
AT2G21820	0	0	1
AT2G22080	0	0	-1
AT2G22190	0	-1	-1
AT2G22230	0	-1	-1
AT2G22500	0	1	1
AT2G22560	0	1	1
AT2G23110	0	0	1
AT2G23130	0	0	-1
AT2G23450	0	1	1
AT2G24020	0	-1	-1
AT2G24060	0	-1	-1
AT2G24090	0	-1	-1
AT2G25060	0	-1	-1
AT2G25440	0	1	1
AT2G25450	0	1	1
AT2G25460	0	1	1
AT2G25625	0	1	1
AT2G25830	0	0	-1
AT2G25880	0	0	-1
AT2G26580	0	1	-1
AT2G27080	0	1	1
AT2G27150	0	1	1
AT2G27390	0	1	1
AT2G27970	0	0	-1
AT2G28000	0	-1	-1
AT2G28085	0	1	1
AT2G28110	0	1	1
AT2G28120	0	1	1
AT2G28410	0	-1	-1
AT2G28710	0	1	1
AT2G28740	0	-1	-1
AT2G28950	0	-1	-1
AT2G29180	0	-1	-1
AT2G29290	0	-1	-1
AT2G29940	0	0	1
AT2G30010	0	-1	-1
AT2G30695	0	-1	-1
AT2G32100	0	-1	-1
AT2G32500	0	-1	-1
AT2G32690	0	0	-1
AT2G32800	0	1	1
AT2G33150	0	1	1
AT2G33180	0	-1	-1
AT2G33330	0	0	-1
AT2G33450	0	-1	-1
AT2G33580	0	0	1
AT2G33590	0	0	1
AT2G33800	0	-1	-1
AT2G34600	0	0	1
AT2G34610	0	0	1
AT2G35290	0	1	1
AT2G35300	0	1	1
AT2G35470	0	0	-1
AT2G35500	0	-1	-1
AT2G35960	0	0	-1
AT2G36050	0	-1	-1
AT2G36145	0	-1	-1
AT2G36380	0	0	1
AT2G36630	0	1	1
AT2G36870	0	-1	-1
AT2G37460	0	0	-1
AT2G37640	0	-1	-1
AT2G37750	0	1	1
AT2G37870	0	0	1
AT2G38120	0	-1	-1
AT2G38170	0	0	1
AT2G38180	0	0	1
AT2G38240	0	1	1
AT2G38310	0	-1	-1
AT2G38400	0	1	1
AT2G38530	0	-1	1
AT2G38790	0	1	1
AT2G38870	0	1	1
AT2G39050	0	1	1
AT2G39250	0	0	-1
AT2G39310	0	0	-1
AT2G39470	0	-1	-1
AT2G39660	0	1	1
AT2G39930	0	-1	-1
AT2G40100	0	-1	-1
AT2G40170	0	1	1
AT2G40180	0	0	1
AT2G40475	0	-1	-1
AT2G40490	0	-1	-1
AT2G40610	0	-1	-1
AT2G40960	0	-1	-1
AT2G41010	0	1	1
AT2G41190	0	1	1
AT2G41260	0	0	1
AT2G41410	0	1	1
AT2G41850	0	1	1
AT2G41950	0	-1	-1
AT2G41990	0	0	-1
AT2G42110	0	0	-1
AT2G42220	0	-1	-1
AT2G42540	0	0	1
AT2G42790	0	1	1
AT2G42840	0	0	-1
AT2G43520	0	1	1
AT2G43550	0	-1	-1
AT2G43580	0	0	1
AT2G43590	0	0	1
AT2G43800	0	0	-1
AT2G44010	0	0	1
AT2G44210	0	-1	-1
AT2G44670	0	0	-1
AT2G44740	0	-1	-1
AT2G44790	0	0	1
AT2G45210	0	1	1
AT2G45220	0	1	1
AT2G45470	0	-1	-1
AT2G46270	0	1	1
AT2G46630	0	0	-1
AT2G46640	0	-1	-1
AT2G46680	0	1	1
AT2G46710	0	-1	-1
AT2G47190	0	1	1
AT2G47240	0	0	-1
AT2G47710	0	0	1
AT2G47770	0	1	1
AT2G47950	0	0	1
AT3G01290	0	1	1
AT3G01440	0	-1	-1
AT3G01480	0	-1	-1
AT3G01540	0	1	1
AT3G01550	0	-1	-1
AT3G01690	0	-1	-1
AT3G02110	0	-1	-1
AT3G02120	0	0	-1
AT3G02140	0	1	1
AT3G02150	0	1	1
AT3G02240	0	0	1
AT3G02380	0	-1	-1
AT3G02480	0	0	1
AT3G02640	0	-1	-1
AT3G02875	0	1	1
AT3G03470	0	1	1
AT3G04060	0	1	1
AT3G04070	0	1	1
AT3G04240	0	1	1
AT3G04290	0	-1	-1
AT3G04720	0	1	1
AT3G05410	0	0	-1
AT3G05630	0	1	1
AT3G05640	0	0	1
AT3G06490	0	1	1
AT3G06750	0	-1	-1
AT3G07010	0	-1	-1
AT3G08590	0	0	1
AT3G08860	0	1	1
AT3G09390	0	0	1
AT3G09520	0	1	1
AT3G09910	0	1	1
AT3G10060	0	-1	-1
AT3G10080	0	-1	-1
AT3G10320	0	1	1
AT3G10410	0	0	1
AT3G10550	0	0	1
AT3G10590	0	0	1
AT3G10910	0	0	1
AT3G10940	0	-1	-1
AT3G10985	0	1	1
[truncated: 5,767 more rows]

## Sheet: Supplemental Table 4
Supplemental Table 4. Transcripts responsive to 1 h and 5 h H2O2 (10 mM) treatment.
H2O2-responsive genes.
Data are means of 3 biological replicates.
			(1h H2O2_control)	(5h H2O2_control)
Affy ID	AGI	Annotation	Average (log2 FCh)	Average (log2 FCh)
261585_at	AT1G01010	ANAC001 (Arabidopsis NAC domain containing protein 1); transcription factor	0.44	1.08
261055_at	AT1G01300	aspartyl protease family protein	-0.48	-1.16
261054_at	AT1G01320	tetratricopeptide repeat (TPR)-containing protein	-0.08	-1.07
259426_at	AT1G01470	LEA14 (LATE EMBRYOGENESIS ABUNDANT 14)	0.04	1.04
259439_at	AT1G01480	ACS2 (1-Amino-cyclopropane-1-carboxylate synthase 2)	1.35	6.01
259428_at	AT1G01560	ATMPK11 (Arabidopsis thaliana MAP kinase 11); MAP kinase/ kinase	2.69	2.79
261564_at	AT1G01720	ATAF1 (Arabidopsis NAC domain containing protein 2); transcription factor	1.92	2.71
261562_at	AT1G01750	actin-depolymerizing factor, putative	-0.86	-4.92
264178_at	AT1G02170	LOL3 (LSD ONE LIKE 3); caspase/ cysteine-type endopeptidase	0.45	1.12
264148_at	AT1G02220	ANAC003 (Arabidopsis NAC domain containing protein 3); transcription factor	0.1	1.46
259444_at	AT1G02370	pentatricopeptide (PPR) repeat-containing protein	-0.24	-1.35
259445_at	AT1G02400	ATGA2OX6/DTA1 (GIBBERELLIN 2-OXIDASE 6); gibberellin 2-beta-dioxygenase	1.62	1.6
260904_at	AT1G02450	NIMIN-1/NIMIN1; protein binding	1.18	-0.26
260903_at	AT1G02460	glycoside hydrolase family 28 protein / polygalacturonase (pectinase) family protein	-0.39	1.11
260933_at	AT1G02470	similar to unknown protein [Arabidopsis thaliana] (TAIR:AT1G02475.1); similar to Streptomyces cyclase/dehydrase [Medicago truncatula] (GB:ABE82400.1); contains InterPro domain Streptomyces cyclase/dehydrase; (InterPro:IPR005031)	0.05	1.55
260915_at	AT1G02660	lipase class 3 family protein	0.57	1.27
260910_at	AT1G02690	importin alpha-2 subunit, putative	-0.1	-1.13
262105_at	AT1G02810	pectinesterase family protein	-0.03	-2.89
262118_at	AT1G02850	glycosyl hydrolase family 1 protein	0.28	1.25
262112_at	AT1G02870	similar to hypothetical protein MtrDRAFT_AC161032g9v1 [Medicago truncatula] (GB:ABE85046.1)	-0.16	-1.07
262131_at	AT1G02900	RALFL1 (RALF-LIKE 1)	-0.34	-1.94
263168_at	AT1G03020	glutaredoxin family protein	0.01	1.71
263164_at	AT1G03070	glutamate binding	0.03	2.83
263118_at	AT1G03090	MCCA (3-methylcrotonyl-CoA carboxylase 1)	0.26	1.68
264351_at	AT1G03370	C2 domain-containing protein / GRAM domain-containing protein	0.75	1.09
264818_at	AT1G03530	similar to unknown protein [Arabidopsis thaliana] (TAIR:AT5G66540.1); similar to unnamed protein product [Kluyveromyces lactis] (GB:XP_456157.1); similar to Os05g0502800 [Oryza sativa (japonica cultivar-group)] (GB:NP_001055976.1); contains InterPro domai	-0.45	-1.34
265083_at	AT1G03820	similar to unknown protein [Arabidopsis thaliana] (TAIR:AT2G33850.1); similar to arabinogalactan-protein; AGP [Pyrus communis] (GB:AAB35283.1)	-0.89	-2.25
265066_at	AT1G03870	FLA9 (FLA9)	-0.03	-1.17
265093_at	AT1G03905	ABC transporter family protein	1.29	1.95
265042_at	AT1G04040	acid phosphatase class B family protein	-0.41	-1.97
263664_at	AT1G04250	AXR3 (AUXIN RESISTANT 3); transcription factor	-0.21	-2.73
263653_at	AT1G04310	ERS2 (ETHYLENE RESPONSE SENSOR 2); receptor	0.09	1
263662_at	AT1G04430	dehydration-responsive protein-related	0.17	-1.3
264611_at	AT1G04680	pectate lyase family protein	-0.32	-1.54
261168_at	AT1G04945	similar to Os01g0962500 [Oryza sativa (japonica cultivar-group)] (GB:NP_001045479.1); similar to PREDICTED: similar to CG1463-PA [Tribolium castaneum] (GB:XP_969070.1); contains InterPro domain Zinc finger, HIT-type; (InterPro:IPR007529)	-0.28	-1.22
265214_at	AT1G05000	tyrosine specific protein phosphatase family protein	0.53	1.4
265192_at	AT1G05060	similar to conserved hypothetical protein [Medicago truncatula] (GB:ABE78856.1)	0.14	1.39
264577_at	AT1G05260	RCI3 (RARE COLD INDUCIBLE GENE 3); peroxidase	-0.32	-5.27
264565_at	AT1G05280	fringe-related protein	-0.57	-1.3
264574_at	AT1G05300	ZIP5 (ZINC TRANSPORTER 5 PRECURSOR); cation transporter	-0.55	-1.52
264580_at	AT1G05340	similar to unknown protein [Arabidopsis thaliana] (TAIR:AT2G32210.1); similar to conserved hypothetical protein [Medicago truncatula] (GB:ABD32591.1)	0.12	2.58
263184_at	AT1G05560	UGT1 (UDP-glucosyl transferase 75B1); UDP-glycosyltransferase/ transferase, transferring glycosyl groups	2.16	4.62
263182_at	AT1G05575	similar to unknown protein [Arabidopsis thaliana] (TAIR:AT2G31945.1); similar to hypothetical protein [Oryza sativa (japonica cultivar-group)] (GB:BAD38225.1); similar to Os06g0207200 [Oryza sativa (japonica cultivar-group)] (GB:NP_001057099.1); similar t	5.58	5.27
263231_at	AT1G05680	UDP-glucoronosyl/UDP-glucosyl transferase family protein	1.85	5.86
263232_at	AT1G05700	leucine-rich repeat protein kinase, putative	-0.31	-1.32
262635_at	AT1G06570	PDS1 (PHYTOENE DESATURATION 1)	0.65	2.03
262637_at	AT1G06640	2-oxoglutarate-dependent dioxygenase, putative	-0.16	-1.11
260824_at	AT1G06720	similar to unknown protein [Arabidopsis thaliana] (TAIR:AT1G42440.1); similar to PREDICTED: hypothetical protein LOC553241 isoform 2 [Danio rerio] (GB:XP_709801.1); similar to PREDICTED: hypothetical protein XP_679814 isoform 1 [Danio rerio] (GB:XP_684906	-0.12	-1.2
260820_at	AT1G06840	leucine-rich repeat transmembrane protein kinase, putative	0.26	1.26
256065_at	AT1G07070	60S ribosomal protein L35a (RPL35aA)	-0.24	-1.16
256044_at	AT1G07160	protein phosphatase 2C, putative / PP2C, putative	1.25	2.18
256057_at	AT1G07180	NDA1 (ALTERNATIVE NAD(P)H DEHYDROGENASE 1); NADH dehydrogenase	0.3	1.02
261081_at	AT1G07350	transformer serine/arginine-rich ribonucleoprotein, putative	1.25	0.8
261070_at	AT1G07390	protein binding	-0.07	-1.68
261420_at	AT1G07720	beta-ketoacyl-CoA synthase family protein	-0.12	-1.68
260648_at	AT1G08050	zinc finger (C3HC4-type RING finger) family protein	1.29	2.76
260623_at	AT1G08090	ATNRT2:1 (Arabidopsis thaliana high affinity nitrate transporter 2.1); nitrate transporter	-0.65	-3.01
261758_at	AT1G08250	prephenate dehydratase family protein	-0.29	1.41
264779_at	AT1G08570	thioredoxin family protein	0.5	1.66
264777_at	AT1G08630	THA1 (THREONINE ALDOLASE 1); aldehyde-lyase/ threonine aldolase	0	1.29
264782_at	AT1G08810	MYB60 (myb domain protein 60); DNA binding / transcription factor	0.08	-1.2
264624_at	AT1G08930	ERD6 (EARLY RESPONSE TO DEHYDRATION 6); carbohydrate transporter/ sugar porter	1.04	0.39
264645_at	AT1G08940	phosphoglycerate/bisphosphoglycerate mutase family protein	1.21	2.43
264655_at	AT1G09070	(AT)SRC2/SRC2 (SOYBEAN GENE REGULATED BY COLD-2); protein binding	1.31	2.17
264514_at	AT1G09500	cinnamyl-alcohol dehydrogenase family / CAD family	0	5.92
264660_at	AT1G09940	HEMA2; glutamyl-tRNA reductase	1.06	1.14
264663_at	AT1G09970	leucine-rich repeat transmembrane protein kinase, putative	0.68	1.07
264523_at	AT1G10030	ERG28 (ARABIDOPSIS HOMOLOG OF YEAST ERGOSTEROL28)	-0.2	-1.12
264522_at	AT1G10050	glycosyl hydrolase family 10 protein / carbohydrate-binding domain-containing protein	0.56	1.67
264524_at	AT1G10070	ATBCAT-2; branched-chain-amino-acid transaminase/ catalytic	-0.05	1.84
264467_at	AT1G10140	similar to unknown protein [Arabidopsis thaliana] (TAIR:AT1G58420.1); similar to Os07g0123800 [Oryza sativa (japonica cultivar-group)] (GB:NP_001058800.1); similar to Os03g0769700 [Oryza sativa (japonica cultivar-group)] (GB:NP_001051398.1); similar to hy	-0.4	1.93
264463_at	AT1G10150	ATPP2-A10 (Phloem protein 2-A10)	0.06	1.27
264460_at	AT1G10170	NF-X1 type zinc finger family protein	0.41	1.79
264452_at	AT1G10270	GRP23 (GLUTAMINE-RICH PROTEIN23); binding	-0.05	-1.02
264434_at	AT1G10340	ankyrin repeat family protein	0.61	-1.5
263236_at	AT1G10470	ARR4 (RESPONSE REGULATOR 4); transcription regulator/ two-component response regulator	-0.38	-1.03
263255_at	AT1G10490	Identical to UPF0202 protein At1g10490 [Arabidopsis Thaliana] (GB:Q9XIK4); similar to unknown protein [Arabidopsis thaliana] (TAIR:AT3G57940.1); similar to DEAD/DEAH box helicase, N-terminal [Medicago truncatula] (GB:ABE87709.1); similar to PREDICTED: sim	-0.08	-1.37
263207_at	AT1G10550	XTH33 (xyloglucan:xyloglucosyl transferase 33); hydrolase, acting on glycosyl bonds	-0.09	-1.16
263210_at	AT1G10585	transcription factor	0.35	5.02
262762_at	AT1G10700	ribose-phosphate pyrophosphokinase 3 / phosphoribosyl diphosphate synthetase 3 (PRS3)	0.07	1.09
262758_at	AT1G10780	F-box family protein	-0.57	-1.35
260472_at	AT1G10990	unknown protein	0.49	1.46
260477_at	AT1G11050	protein kinase family protein	1.93	2.49
261821_at	AT1G11530	ATCXXS1 (C-TERMINAL CYSTEINE RESIDUE IS CHANGED TO A SERINE 1); thiol-disulfide exchange intermediate	0.17	1.16
261846_at	AT1G11540	similar to unknown protein [Arabidopsis thaliana] (TAIR:AT1G61740.1); similar to membrane protein-like [Oryza sativa (japonica cultivar-group)] (GB:BAD53257.1); similar to Os01g0786800 [Oryza sativa (japonica cultivar-group)] (GB:NP_001044474.1); contains	-0.29	-2.43
261825_at	AT1G11545	xyloglucan:xyloglucosyl transferase, putative / xyloglucan endotransglycosylase, putative / endo-xyloglucan transferase, putative	-0.3	-1.8
261826_at	AT1G11580	pectin methylesterase, putative	-0.42	-1.2
262813_at	AT1G11670	MATE efflux family protein	-0.55	-2.24
262811_at	AT1G11700	similar to unknown protein [Arabidopsis thaliana] (TAIR:AT1G61930.1); similar to Protein of unknown function DUF584 [Medicago truncatula] (GB:ABE80969.1); similar to Os07g0516300 [Oryza sativa (japonica cultivar-group)] (GB:NP_001059782.1); contains Inter	-0.78	-1.21
264346_at	AT1G12010	1-aminocyclopropane-1-carboxylate oxidase, putative / ACC oxidase, putative	-0.4	-2.92
257421_at	AT1G12030	similar to unknown protein [Arabidopsis thaliana] (TAIR:AT1G62420.1); similar to uncharacterized plant-specific domain TIGR01615 family protein, expressed [Oryza sativa (japonica cultivar-group)] (GB:ABA93251.2); contains InterPro domain Protein of unknow	2.65	3.98
264347_at	AT1G12040	LRX1 (LEUCINE-RICH REPEAT/EXTENSIN 1); protein binding / structural constituent of cell wall	-0.84	-1.32
260991_at	AT1G12160	flavin-containing monooxygenase family protein / FMO family protein	-0.34	-1.45
261023_at	AT1G12200	flavin-containing monooxygenase family protein / FMO family protein	2.17	2.92
260968_at	AT1G12250	thylakoid lumenal protein-related	0.03	1.13
259520_at	AT1G12320	similar to unknown protein [Arabidopsis thaliana] (TAIR:AT1G62840.1); similar to Os02g0455400 [Oryza sativa (japonica cultivar-group)] (GB:NP_001046773.1); similar to unknown protein [Oryza sativa (japonica cultivar-group)] (GB:BAD19988.1); contains Inter	-0.2	1.21
259523_at	AT1G12500	phosphate translocator-related	-0.23	-1.14
259525_at	AT1G12560	ATEXPA7 (ARABIDOPSIS THALIANA EXPANSIN A7)	-0.22	-1.29
255934_at	AT1G12740	CYP87A2 (cytochrome P450, family 87, subfamily A, polypeptide 2); oxygen binding	-0.52	-2.79
262777_at	AT1G13030	sphere organelles protein-related	-0.51	-1.09
262766_at	AT1G13160	SDA1 family protein	-0.05	-1.13
262782_at	AT1G13195	zinc finger (C3HC4-type RING finger) family protein	0.84	1.58
262772_at	AT1G13210	haloacid dehalogenase-like hydrolase family protein	2.17	1.67
259365_at	AT1G13300	myb family transcription factor	-0.36	-2.35
259410_at	AT1G13340	similar to unknown protein [Arabidopsis thaliana] (TAIR:AT4G35730.1); similar to unknown protein [Arabidopsis thaliana] (TAIR:AT1G34220.2); similar to expressed protein [Oryza sativa (japonica cultivar-group)] (GB:ABF95057.1); similar to Os03g0710000 [Ory	0.85	1.27
259388_at	AT1G13420	sulfotransferase family protein	-0.76	-2.97
256158_at	AT1G13590	ATPSK1 (PHYTOSULFOKINE 1 PRECURSOR); growth factor	-0.17	-1.75
256070_at	AT1G13730	nuclear transport factor 2 (NTF2) family protein / RNA recognition motif (RRM)-containing protein	-0.42	-1.08
262615_at	AT1G13950	EIF-5A (eukaryotic translation initiation factor 5A-1); translation initiation factor	-0.16	-1.21
262664_at	AT1G13970	similar to unknown protein [Arabidopsis thaliana] (TAIR:AT3G29180.1); similar to unknown protein [Oryza sativa (japonica cultivar-group)] (GB:AAO38509.1); similar to Os12g0577600 [Oryza sativa (japonica cultivar-group)] (GB:NP_001067115.1); similar to exp	-0.25	-1.05
262607_at	AT1G13990	similar to Os03g0168200 [Oryza sativa (japonica cultivar-group)] (GB:NP_001049088.1)	0.47	2.24
262649_at	AT1G14040	similar to EXS family protein / ERD1/XPR1/SYG1 family protein [Arabidopsis thaliana] (TAIR:AT2G03260.1); similar to EXS family protein / ERD1/XPR1/SYG1 family protein [Arabidopsis thaliana] (TAIR:AT2G03250.1); similar to EXS family protein / ERD1/XPR1/SYG	2.51	1.44
262666_at	AT1G14080	FUT6 (fucosyltransferase 6); fucosyltransferase/ transferase, transferring glycosyl groups	-0.18	-2.01
262653_at	AT1G14130	2-oxoglutarate-dependent dioxygenase, putative	0.61	2.47
262656_at	AT1G14200	zinc finger (C3HC4-type RING finger) family protein	5.07	4.68
262657_at	AT1G14210	ribonuclease T2 family protein	-0.29	-1.16
261526_at	AT1G14370	APK2A (PROTEIN KINASE 2A); kinase	1.55	1.9
261476_at	AT1G14480	protein binding	2.31	1.49
262887_at	AT1G14780	similar to unknown protein [Arabidopsis thaliana] (TAIR:AT4G24290.2); similar to Membrane attack complex component/perforin/complement C9 [Medicago truncatula] (GB:ABE92593.1); similar to Os06g0251100 [Oryza sativa (japonica cultivar-group)] (GB:NP_001057	0.1	-1.13
262844_at	AT1G14890	invertase/pectin methylesterase inhibitor family protein	-0.43	1.01
262838_at	AT1G14960	major latex protein-related / MLP-related	-0.3	-1.1
262590_at	AT1G15100	RHA2A (RING-H2 finger A2A); protein binding / zinc ion binding	-0.82	-1.63
262605_at	AT1G15170	MATE efflux family protein	0.57	1.36
262575_at	AT1G15210	ATPDR7/PDR7 (PLEIOTROPIC DRUG RESISTANCE 7); ATPase, coupled to transmembrane movement of substances	0.03	-3.05
262603_at	AT1G15380	lactoylglutathione lyase family protein / glyoxalase I family protein	-0.37	-1.01
262571_at	AT1G15430	similar to unknown protein [Arabidopsis thaliana] (TAIR:AT1G80220.1); similar to Os01g0612600 [Oryza sativa (japonica cultivar-group)] (GB:NP_001043557.1); similar to Pm27 [Prunus mume] (GB:BAE48661.1); contains InterPro domain Protein of unknown function	1.38	2.02
262587_at	AT1G15490	hydrolase, alpha/beta fold family protein	-0.02	-1.32
261763_at	AT1G15520	ATPDR12/PDR12 (PLEIOTROPIC DRUG RESISTANCE 12); ATPase, coupled to transmembrane movement of substances	2.12	5.98
257480_at	AT1G15640	similar to unknown protein [Arabidopsis thaliana] (TAIR:AT1G15620.1)	-0.88	-2.02
259500_at	AT1G15740	leucine-rich repeat family protein	0.12	1.15
259503_at	AT1G15870	mitochondrial glycoprotein family protein / MAM33 family protein	-0.43	-1.66
261845_at	AT1G15960	NRAMP6 (NRAMP metal ion transporter 6); metal ion transporter	0.13	-1.8
261838_at	AT1G16030	HSP70B (heat shock protein 70B); ATP binding	4.27	6.02
261794_at	AT1G16060	ovule development protein, putative	-0.5	-1.87
257478_at	AT1G16130	WAKL2 (WALL ASSOCIATED KINASE-LIKE 2); kinase	1.17	0
262708_at	AT1G16190	DNA repair protein RAD23, putative	0.13	-1.75
262731_at	AT1G16420	latex-abundant protein, putative (AMC8) / caspase family protein	0.63	1.19
246325_at	AT1G16540	ABA3/ATABA3/LOS5/SIR3 (ABA DEFICIENT 3); Mo-molybdopterin cofactor sulfurase/ selenocysteine lyase	0.01	1.48
246327_at	AT1G16670	protein kinase family protein	1.33	1.29
256117_at	AT1G16840	similar to unknown protein [Arabidopsis thaliana] (TAIR:AT1G78890.1); similar to At1g16840/F17F16.27-related [Medicago truncatula] (GB:ABE84583.1)	0.44	1.26
262482_at	AT1G17020	SRG1 (SENESCENCE-RELATED GENE 1); oxidoreductase, acting on paired donors, with incorporation or reduction of molecular oxygen, 2-oxoglutarate as one donor, and incorporation of one atom each of oxygen into both donors	-0.5	1.92
262518_at	AT1G17170	ATGSTU24 (Arabidopsis thaliana Glutathione S-transferase (class tau) 24); glutathione transferase	1.54	4.37
262517_at	AT1G17180	ATGSTU25 (Arabidopsis thaliana Glutathione S-transferase (class tau) 25); glutathione transferase	2.38	6.32
262516_at	AT1G17190	ATGSTU26 (Arabidopsis thaliana Glutathione S-transferase (class tau) 26); glutathione transferase	-0.51	-2.71
261033_at	AT1G17380	similar to unknown protein [Arabidopsis thaliana] (TAIR:AT1G72450.1); similar to PnFL-2 [Ipomoea nil] (GB:AAG49896.1); similar to Os07g0615200 [Oryza sativa (japonica cultivar-group)] (GB:NP_001060268.1); similar to Os03g0402800 [Oryza sativa (japonica cu	1.54	2.26
261032_at	AT1G17430	hydrolase, alpha/beta fold family protein	-0.02	-1.36
260686_at	AT1G17620	similar to unknown protein [Arabidopsis thaliana] (TAIR:AT5G11890.1); similar to Heavy metal transport/detoxification protein; Harpin-induced 1 [Medicago truncatula] (GB:ABE94112.1); contains InterPro domain Harpin-induced 1; (InterPro:IPR010847)	0.2	-1.75
259403_at	AT1G17745	PGDH (3-PHOSPHOGLYCERATE DEHYDROGENASE); phosphoglycerate dehydrogenase	-0.16	1.15
259400_at	AT1G17750	leucine-rich repeat transmembrane protein kinase, putative	1.75	2.16
255891_at	AT1G17870	S2P-like putative metalloprotease, also contain transmembrane helices near their C-termini and many of them, five of seven, contain a conserved zinc-binding motif HEXXH. Homolog of EGY1. Each of the EGY1 and EGY-like proteins share two additional highly c	0.35	2.36
255910_at	AT1G18030	protein phosphatase 2C, putative / PP2C, putative	0.25	1.34
256128_at	AT1G18140	LAC1 (Laccase 1); copper ion binding / oxidoreductase	1.81	3.3
261718_at	AT1G18390	protein kinase family protein	1.18	1.33
255753_at	AT1G18570	MYB51 (myb domain protein 51); DNA binding / transcription factor	2.38	2.74
261377_at	AT1G18850	similar to Os01g0112100 [Oryza sativa (japonica cultivar-group)] (GB:NP_001041811.1)	-0.34	-1.13
259479_at	AT1G19020	similar to unknown protein [Arabidopsis thaliana] (TAIR:AT3G48180.1); similar to conserved hypothetical protein [Medicago truncatula] (GB:ABE82379.1)	2.38	3.3
256017_at	AT1G19180	similar to unknown protein [Arabidopsis thaliana] (TAIR:AT1G74950.1); similar to PnFL-2 [Ipomoea nil] (GB:AAG49896.1); contains InterPro domain ZIM; (InterPro:IPR010399)	0.95	1.13
256014_at	AT1G19200	senescence-associated protein-related	0.1	1.34
256012_at	AT1G19250	FMO1 (FLAVIN-DEPENDENT MONOOXYGENASE 1); monooxygenase	0.8	2.1
260671_at	AT1G19310	zinc finger (C3HC4-type RING finger) family protein	0.17	1.03
260668_at	AT1G19530	unknown protein	-0.27	1.95
260662_at	AT1G19540	isoflavone reductase, putative	0.03	1.17
261135_at	AT1G19610	LCR78/PDF1.4 (Low-molecular-weight cysteine-rich 78)	0.59	4.4
261138_at	AT1G19710	glycosyl transferase family 1 protein	-0.22	-1.06
261143_at	AT1G19770	ATPUP14 (Arabidopsis thaliana purine permease 14); purine transporter	1.93	1.63
261221_at	AT1G19960	similar to transmembrane receptor [Arabidopsis thaliana] (TAIR:AT2G32140.1)	-0.9	-2.52
262797_at	AT1G20840	TMT1 (TONOPLAST MONOSACCHARIDE TRANSPORTER1); carbohydrate transporter/ nucleoside transporter/ sugar porter	-0.19	-1.13
261459_at	AT1G21100	O-methyltransferase, putative	4.98	3.24
261449_at	AT1G21120	O-methyltransferase, putative	4.67	4.86
261453_at	AT1G21130	O-methyltransferase, putative	2.05	2.33
261448_at	AT1G21140	nodulin, putative	2.01	2.98
259559_at	AT1G21240	WAK3 (WALL ASSOCIATED KINASE 3); kinase/ protein serine/threonine kinase	0.02	1.91
260875_at	AT1G21410	F-box family protein	0.25	1.67
260878_at	AT1G21450	SCL1 (SCARECROW-LIKE 1); transcription factor	0.93	1.88
262505_at	AT1G21680	similar to unknown protein [Arabidopsis thaliana] (TAIR:AT1G21670.1); similar to WD40 domain protein beta Propeller [Solibacter usitatus Ellin6076] (GB:YP_828764.1); similar to Os03g0840200 [Oryza sativa (japonica cultivar-group)] (GB:NP_001051846.1); sim	1.62	2.3
262489_at	AT1G21830	similar to unknown protein [Arabidopsis thaliana] (TAIR:AT1G44608.1); similar to Os04g0690500 [Oryza sativa (japonica cultivar-group)] (GB:NP_001054352.1); similar to CAA30371.1 protein [Oryza sativa] (GB:CAB53474.1); similar to H0814G11.20 [Oryza sativa	0.08	1.23
260856_at	AT1G21910	AP2 domain-containing transcription factor family protein	0.92	-1.11
255923_at	AT1G22180	SEC14 cytosolic factor family protein / phosphoglyceride transfer family protein	0.17	1.14
255962_at	AT1G22335	similar to RNA recognition motif (RRM)-containing protein [Arabidopsis thaliana] (TAIR:AT1G78260.1); similar to unnamed protein product [Tetraodon nigroviridis] (GB:CAF97972.1)	-0.13	-1.17
261934_at	AT1G22400	UGT85A1 (UDP-glucosyl transferase 85A1); UDP-glycosyltransferase/ transferase, transferring glycosyl groups / transferase, transferring hexosyl groups	0.95	1.77
261930_at	AT1G22440	alcohol dehydrogenase, putative	-0.32	-2.84
261926_at	AT1G22530	SEC14 cytosolic factor family protein / phosphoglyceride transfer family protein	-0.16	-1.08
261937_at	AT1G22570	proton-dependent oligopeptide transport (POT) family protein	-0.46	-2.06
264195_at	AT1G22690	gibberellin-responsive protein, putative	-0.37	-3.4
264202_at	AT1G22810	AP2 domain-containing transcription factor, putative	1.83	1.56
264725_at	AT1G22885	similar to unknown protein [Arabidopsis thaliana] (TAIR:AT1G22890.1)	0.67	1.01
264774_at	AT1G22890	similar to unknown protein [Arabidopsis thaliana] (TAIR:AT5G44568.1); contains domain FAMILY NOT NAMED (PTHR12953); contains domain SUBFAMILY NOT NAMED (PTHR12953:SF10)	1.72	3.47
264772_at	AT1G22930	T-complex protein 11	0.32	1.06
264726_at	AT1G22985	AP2 domain-containing transcription factor, putative	0.05	4.16
264770_at	AT1G23030	armadillo/beta-catenin repeat family protein / U-box domain-containing protein	-0.6	-1.38
264895_at	AT1G23100	10 kDa chaperonin, putative	0.01	-1.22
264898_at	AT1G23205	invertase/pectin methylesterase inhibitor family protein	-0.56	-1.35
263039_at	AT1G23280	MAK16 protein-related	0.03	-1.17
262986_at	AT1G23390	kelch repeat-containing F-box family protein	0.44	2.02
263016_at	AT1G23410	ubiquitin extension protein, putative / 40S ribosomal protein S27A (RPS27aA)	-0.17	-1.3
263015_at	AT1G23440	pyrrolidone-carboxylate peptidase family protein	0.26	1.29
257401_at	AT1G23550	SRO2 (SIMILAR TO RCD ONE 2); NAD+ ADP-ribosyltransferase	0.4	2.56
265184_at	AT1G23710	similar to unknown protein [Arabidopsis thaliana] (TAIR:AT1G70420.1); similar to Os01g0639600 [Oryza sativa (japonica cultivar-group)] (GB:NP_001043675.1); similar to Protein of unknown function DUF1645 [Medicago truncatula] (GB:ABE93113.1); contains Inte	1.91	2.45
265169_x_at	AT1G23720	proline-rich extensin-like family protein	-0.31	-4.28
265170_at	AT1G23730	carbonic anhydrase, putative / carbonate dehydratase, putative	0.48	5.29
265183_at	AT1G23750	DNA-binding protein-related	-0.39	-1.61
265132_at	AT1G23830	similar to unknown protein [Arabidopsis thaliana] (TAIR:AT1G23840.1)	1.52	0.63
264868_at	AT1G24090	RNase H domain-containing protein	0.01	1.34
264866_at	AT1G24140	matrixin family protein	1.2	2.55
264867_at	AT1G24150	ATFH4/FH4 (FORMIN HOMOLOGUE 4); actin binding / protein binding	1.06	0.76
264857_at	AT1G24170	GATL8/LGT9 (Galacturonosyltransferase-like 8); polygalacturonate 4-alpha-galacturonosyltransferase/ transferase, transferring glycosyl groups / transferase, transferring hexosyl groups	-0.05	-1.01
264872_at	AT1G24260	SEP3 (SEPALLATA3); transcription factor	-0.34	-1.63
264859_at	AT1G24280	G6PD3 (GLUCOSE-6-PHOSPHATE DEHYDROGENASE 3); glucose-6-phosphate 1-dehydrogenase	-0.11	-1.29
264861_at	AT1G24320	alpha-glucosidase, putative	-0.29	-1.62
265023_at	AT1G24440	protein binding / zinc ion binding	0.09	1.52
265028_at	AT1G24530	transducin family protein / WD-40 repeat family protein	-0.38	-1.59
245642_at	AT1G25275	unknown protein	0.62	1.18
245641_at	AT1G25370	similar to unknown protein [Arabidopsis thaliana] (TAIR:AT1G68340.1); similar to conserved hypothetical protein [Medicago truncatula] (GB:ABE79894.1); contains InterPro domain Protein of unknown function DUF1639; (InterPro:IPR012438)	0.66	1.9
255733_at	AT1G25400	similar to unknown protein [Arabidopsis thaliana] (TAIR:AT1G68440.1); similar to IMP dehydrogenase/GMP reductase [Medicago truncatula] (GB:ABE93249.1)	1.96	2.39
255732_at	AT1G25450	very-long-chain fatty acid condensing enzyme, putative	-0.02	-1.27
261021_at	AT1G26380	FAD-binding domain-containing protein	5.33	7.75
261005_at	AT1G26420	FAD-binding domain-containing protein	0.4	2.15
261261_at	AT1G26730	EXS family protein / ERD1/XPR1/SYG1 family protein	2.17	2.67
261266_at	AT1G26770	ATEXPA10 (ARABIDOPSIS THALIANA EXPANSIN A10)	-0.42	1.21
261265_at	AT1G26800	zinc finger (C3HC4-type RING finger) family protein	2.21	3.58
263689_at	AT1G26820	RNS3 (RIBONUCLEASE 3); endoribonuclease	-0.83	-1.05
264974_at	AT1G27050	ATHB54 (ARABIDOPSIS THALIANA HOMEOBOX PROTEIN 54); nucleic acid binding / transcription factor	-0.39	-1.14
264986_at	AT1G27130	ATGSTU13 (GLUTATHIONE S-TRANSFERASE 12); glutathione transferase	0.77	1.32
264448_at	AT1G27320	AHK3 (ARABIDOPSIS HISTIDINE KINASE 3)	-0.23	1.25
261648_at	AT1G27730	STZ (SALT TOLERANCE ZINC FINGER); nucleic acid binding / transcription factor/ zinc ion binding	3.15	3.49
261650_at	AT1G27770	ACA1 (autoinhibited Ca2+ -ATPase 1); calcium-transporting ATPase/ calmodulin binding	1.07	0.61
259596_at	AT1G28130	GH3.17; indole-3-acetic acid amido synthetase	-0.73	-2.15
245662_at	AT1G28190	similar to unknown protein [Arabidopsis thaliana] (TAIR:AT5G12340.1); similar to expressed protein [Oryza sativa (japonica cultivar-group)] (GB:ABA94082.1)	2.95	4.06
245659_at	AT1G28260	binding	-0.12	1.38
245688_at	AT1G28290	pollen Ole e 1 allergen and extensin family protein	-0.11	-1.03
245668_at	AT1G28330	DRM1 (DORMANCY-ASSOCIATED PROTEIN 1)	0.18	1.1
261470_at	AT1G28370	ATERF11/ERF11 (ERF domain protein 11); DNA binding / transcription factor/ transcriptional repressor	0.81	1.23
261445_at	AT1G28380	NSL1 (NECROTIC SPOTTED LESIONS 1)	1.67	1.83
261500_at	AT1G28400	similar to unknown protein [Arabidopsis thaliana] (TAIR:AT2G33850.1); similar to unknown [Brassica napus] (GB:AAC06020.1)	-0.68	-1.56
261443_at	AT1G28480	glutaredoxin family protein	3.19	4.06
262743_at	AT1G29020	calcium-binding EF hand family protein	-0.58	-5.05
260889_at	AT1G29120	similar to unknown protein [Arabidopsis thaliana] (TAIR:AT4G25770.1); similar to Protein of unknown function DUF676, hydrolase-like [Medicago truncatula] (GB:ABE79089.1); contains InterPro domain Esterase/lipase/thioesterase; (InterPro:IPR000379); contain	-0.03	1.02
260841_at	AT1G29195	similar to unknown protein [Arabidopsis thaliana] (TAIR:AT2G30230.1); similar to unknown protein [Oryza sativa (japonica cultivar-group)] (GB:BAB90229.1)	-0.06	2.87
260882_at	AT1G29280	WRKY65 (WRKY DNA-binding protein 65); transcription factor	-0.64	-3.45
259769_at	AT1G29400	AML5 (ARABIDOPSIS MEI2-LIKE PROTEIN 5); RNA binding	-0.08	1.29
259786_at	AT1G29660	GDSL-motif lipase/hydrolase family protein	-0.31	-1.67
259792_at	AT1G29690	CAD1 (CONSTITUTIVELY ACTIVATED CELL DEATH 1); oxidoreductase	1.16	1.34
260025_at	AT1G30070	SGS domain-containing protein	1.42	1.6
256192_at	AT1G30110	diadenosine 5',5'''-P1,P4-tetraphosphate hydrolase, putative	-0.12	-2.25
256159_at	AT1G30135	similar to unknown protein [Arabidopsis thaliana] (TAIR:AT2G34600.1); similar to ZIM [Medicago truncatula] (GB:ABE81432.1); contains InterPro domain ZIM; (InterPro:IPR010399)	0.06	1.98
256306_at	AT1G30370	lipase class 3 family protein	1.79	1.7
261806_at	AT1G30510	ATRFNR2 (ROOT FNR 2); oxidoreductase	0	-1.54
263221_at	AT1G30620	MUR4 (MURUS 4); catalytic	0.56	1.64
263228_at	AT1G30700	FAD-binding domain-containing protein	0.65	2.03
263227_at	AT1G30750	similar to Hypothetical protein CBG24759 [Caenorhabditis briggsae] (GB:CAE56916.1); contains InterPro domain Protein of unknown function DUF1720; (InterPro:IPR013182)	-0.24	-2.14
265102_at	AT1G30870	cationic peroxidase, putative	-1.24	-4.68
265161_at	AT1G30900	vacuolar sorting receptor, putative	-0.16	-2.47
265154_at	AT1G30960	GTP-binding protein (ERG)	-0.27	-1
265155_at	AT1G30990	major latex protein-related / MLP-related	-0.68	-3.36
265160_at	AT1G31050	transcription factor	-0.7	-1.38
263696_at	AT1G31230	AK-HSDH I (ASPARTATE KINASE-HOMOSERINE DEHYDROGENASE I); aspartate kinase/ homoserine dehydrogenase	-0.27	-1.03
262548_at	AT1G31280	AGO2 (ARGONAUTE 2)	0.51	1.46
246575_at	AT1G31660	similar to Os09g0352400 [Oryza sativa (japonica cultivar-group)] (GB:NP_001062958.1); similar to bystin (51.6 kD)-like [Oryza sativa (japonica cultivar-group)] (GB:BAD29025.1); contains InterPro domain Bystin; (InterPro:IPR007955)	-0.13	-1.08
246573_at	AT1G31680	copper amine oxidase family protein	-0.95	-2.21
246603_at	AT1G31690	copper amine oxidase, putative	-0.92	-2.86
246580_at	AT1G31770	ABC transporter family protein	-0.85	-2.04
255751_at	AT1G31950	terpene synthase/cyclase family protein	0.09	-1.13
245788_at	AT1G32120	similar to unknown protein [Arabidopsis thaliana] (TAIR:AT1G51538.1); similar to Plant viral-response family protein [Solanum bulbocastanum] (GB:AAP45159.1); contains InterPro domain Protein of unknown function DUF716; (InterPro:IPR006904); contains Inter	0.92	1.37
260706_at	AT1G32350	AOX1D (ALTERNATIVE OXIDASE 1D); alternative oxidase	0.68	6.33
260693_at	AT1G32450	proton-dependent oligopeptide transport (POT) family protein	-1	-2.06
261192_at	AT1G32870	ANAC013 (Arabidopsis NAC domain containing protein 13); transcription factor	0.06	1.68
261191_at	AT1G32900	starch synthase, putative	-0.13	-1.84
261193_at	AT1G32920	similar to unknown protein [Arabidopsis thaliana] (TAIR:AT1G32928.1)	1.82	2.07
261240_at	AT1G32940	subtilase family protein	0.23	3.82
261242_at	AT1G32960	subtilase family protein	0.3	4.07
261216_at	AT1G33030	O-methyltransferase family 2 protein	1.16	4.82
261567_at	AT1G33055	unknown protein	0.03	1.48
261618_at	AT1G33110	MATE efflux family protein	1.05	2.96
256529_at	AT1G33260	protein kinase family protein	-0.17	-1.09
245768_at	AT1G33590	disease resistance protein-related / LRR protein-related	1.17	1.64
261985_at	AT1G33750	terpene synthase/cyclase family protein	0	-1.22
261999_at	AT1G33800	similar to unknown protein [Arabidopsis thaliana] (TAIR:AT4G09990.1); similar to Os12g0204500 [Oryza sativa (japonica cultivar-group)] (GB:NP_001066378.1); similar to hypothetical protein MA4_111B14.64 [Musa acuminata] (GB:ABF72010.1); similar to Os11g024	-0.5	-2.72
257473_at	AT1G33840	similar to unknown protein [Arabidopsis thaliana] (TAIR:AT5G01750.2); similar to Protein of unknown function DUF567 [Medicago truncatula] (GB:ABE88873.1); contains InterPro domain Protein of unknown function DUF567; (InterPro:IPR007612)	-0.41	-1.68
261993_at	AT1G33860	unknown protein	0	1.22
262542_at	AT1G34180	ANAC016 (Arabidopsis NAC domain containing protein 16); transcription factor	0.5	1.81
262540_at	AT1G34260	phosphatidylinositol-4-phosphate 5-kinase family protein	0.69	1.5
259932_at	AT1G34370	zinc finger (C2H2 type) family protein	0.34	1.1
261157_at	AT1G34510	peroxidase, putative	-1.54	-1.06
262408_at	AT1G34750	protein phosphatase 2C, putative / PP2C, putative	0.07	-1.24
245756_at	AT1G35190	oxidoreductase, 2OG-Fe(II) oxygenase family protein	0.28	1.14
245755_at	AT1G35210	similar to unknown protein [Arabidopsis thaliana] (TAIR:AT1G72240.1); similar to Avr9/Cf-9 rapidly elicited protein 75 [Nicotiana tabacum] (GB:AAG43558.1)	2.97	3.57
259600_at	AT1G35220	similar to Os05g0355100 [Oryza sativa (japonica cultivar-group)] (GB:NP_001055287.1); similar to unknown protein [Oryza sativa (japonica cultivar-group)] (GB:AAV43895.1); similar to Os01g0303200 [Oryza sativa (japonica cultivar-group)] (GB:NP_001042832.1)	-0.25	-1.14
259550_at	AT1G35230	AGP5 (ARABINOGALACTAN-PROTEIN 5)	0.87	1.14
259548_at	AT1G35260	Bet v I allergen family protein	-1.7	1.2
262014_at	AT1G35660	binding	0.15	1.17
262026_at	AT1G35670	ATCDPK2 (CALCIUM-DEPENDENT PROTEIN KINASE 2); calcium- and calmodulin-dependent protein kinase/ kinase	-0.01	1.26
256319_at	AT1G35910	trehalose-6-phosphate phosphatase, putative	1.85	3.39
260126_at	AT1G36370	SHM7 (serine hydroxymethyltransferase 7); glycine hydroxymethyltransferase	2.47	2.08
261979_at	AT1G37130	NIA2 (NITRATE REDUCTASE 2)	0.62	1.16
261363_at	AT1G41830	SKS6 (SKU5 Similar 6); pectinesterase	-0.06	-1.53
257342_at	AT1G42365		-0.17	1.19
259626_at	AT1G42990	ATBZIP60 (BASIC REGION/LEUCINE ZIPPER MOTIF 60); DNA binding / transcription factor	0.87	1.02
264415_at	AT1G43160	RAP2.6 (related to AP2 6); DNA binding / transcription factor	0.42	3.3
260812_at	AT1G43650	integral membrane family protein / nodulin MtN21-related	-0.2	-1.46
260869_at	AT1G43800	acyl-(acyl-carrier-protein) desaturase, putative / stearoyl-ACP desaturase, putative	-1.27	-1.66
259454_at	AT1G44050	DC1 domain-containing protein	-0.3	-1.6
245244_at	AT1G44350	ILL6 (IAA-leucine resistant (ILR)-like gene 6); metallopeptidase	0.28	2.52
260941_at	AT1G44970	peroxidase, putative	-0.49	-3.2
260944_at	AT1G45130	beta-galactosidase, putative / lactase, putative	-0.36	-1.25
260502_at	AT1G47270	AtTLP6 (TUBBY LIKE PROTEIN 6); phosphoric diester hydrolase/ transcription factor	-0.27	1.03
262237_at	AT1G48320	thioesterase family protein	0.62	1.29
260758_at	AT1G48930	endo-1,4-beta-glucanase, putative / cellulase, putative	-0.94	-2.79
260766_at	AT1G48960	universal stress protein (USP) family protein	-0.31	-1.89
260754_at	AT1G49000	similar to unknown protein [Arabidopsis thaliana] (TAIR:AT3G18560.1); similar to Os02g0711400 [Oryza sativa (japonica cultivar-group)] (GB:NP_001047903.1); similar to hypothetical protein [Oryza sativa (japonica cultivar-group)] (GB:BAD45365.1)	1.28	0.2
260752_at	AT1G49030	similar to unknown protein [Arabidopsis thaliana] (TAIR:AT3G18460.1); similar to Os02g0579800 [Oryza sativa (japonica cultivar-group)] (GB:NP_001047231.1); similar to Uncharacterized Cys-rich domain [Medicago truncatula] (GB:ABE80519.1); similar to Os02g0	-0.45	-1.29
260753_at	AT1G49230	zinc finger (C3HC4-type RING finger) family protein	-1.54	-2.25
262446_at	AT1G49310	unknown protein	-0.42	-2.06
262388_at	AT1G49320	BURP domain-containing protein	-0.65	-2
262396_at	AT1G49470	similar to unknown protein [Arabidopsis thaliana] (TAIR:AT1G55230.1); similar to Os08g0462900 [Oryza sativa (japonica cultivar-group)] (GB:NP_001061988.1); similar to Os09g0444900 [Oryza sativa (japonica cultivar-group)] (GB:NP_001063301.1); similar to pl	-0.67	1.43
261610_at	AT1G49560	myb family transcription factor	-0.43	-1.02
261606_at	AT1G49570	peroxidase, putative	-0.33	-2.07
259813_at	AT1G49860	ATGSTF14 (Arabidopsis thaliana Glutathione S-transferase (class phi) 14); glutathione transferase	-0.54	-3.63
261691_at	AT1G50060	pathogenesis-related protein, putative	-0.17	-4.8
261690_at	AT1G50090	aminotransferase class IV family protein	-0.05	-4.79
261877_at	AT1G50580	glycosyltransferase family protein	-0.18	-1.56
246631_at	AT1G50740	similar to unknown protein [Arabidopsis thaliana] (TAIR:AT3G20510.1); similar to hypothetical protein 11 [Plantago major] (GB:CAJ34819.1); similar to Os03g0584300 [Oryza sativa (japonica cultivar-group)] (GB:NP_001050565.1); similar to Os03g0568500 [Oryza	1.46	0.91
265147_at	AT1G51380	eukaryotic translation initiation factor 4A, putative / eIF-4A, putative	-0.03	-2.28
256177_at	AT1G51620	protein kinase family protein	0.48	-1.06
256170_at	AT1G51790	leucine-rich repeat protein kinase, putative	-0.08	-1.59
256169_at	AT1G51800	leucine-rich repeat protein kinase, putative	0.35	-1.01
246375_at	AT1G51830	ATP binding / kinase/ protein serine/threonine kinase	-0.25	-1.4
246366_at	AT1G51850	leucine-rich repeat protein kinase, putative	0.06	-2.73
246370_at	AT1G51920	similar to unknown protein [Arabidopsis thaliana] (TAIR:AT1G51913.1)	0.1	1.9
265053_at	AT1G52000	jacalin lectin family protein	-0.06	1.61
265048_at	AT1G52050	jacalin lectin family protein	-0.44	-5.94
265049_at	AT1G52060	similar to jacalin lectin family protein [Arabidopsis thaliana] (TAIR:AT1G52070.1); similar to jasmonate inducible protein [Brassica napus] (GB:CAA72271.1); contains InterPro domain Jacalin-related lectin; (InterPro:IPR001229)	-0.42	-6.62
265050_at	AT1G52070	jacalin lectin family protein	-0.29	-6.87
265059_at	AT1G52080	AR791; actin binding	0.15	1.16
259640_at	AT1G52400	BGL1 (BETA-GLUCOSIDASE HOMOLOG 1); hydrolase, hydrolyzing O-glycosyl compounds	0.01	1.24
262148_at	AT1G52560	26.5 kDa class I small heat shock protein-like (HSP26.5-P)	1.79	3.94
260146_at	AT1G52770	phototropic-responsive NPH3 family protein	-0.02	1.13
260151_at	AT1G52910	similar to unknown protein [Arabidopsis thaliana] (TAIR:AT3G15480.1); similar to fiber protein Fb34 [Gossypium barbadense] (GB:AAR07596.1); contains InterPro domain Protein of unknown function DUF1218; (InterPro:IPR009606)	-0.2	-1.65
260157_at	AT1G52930	brix domain-containing protein	-0.07	-1.26
261318_at	AT1G53035	similar to unknown protein [Arabidopsis thaliana] (TAIR:AT3G15358.1); similar to unknown [Musa acuminata] (GB:ABC41688.1)	-1.3	-1.31
261369_at	AT1G53060	legume lectin family protein	0.87	1.03
261315_at	AT1G53170	ATERF-8/ATERF8 (ETHYLENE RESPONSE ELEMENT BINDING FACTOR 4); DNA binding / transcription factor/ transcriptional repressor	0.44	1.15
260645_at	AT1G53300	TTL1 (TETRATRICOPETIDE-REPEAT THIOREDOXIN-LIKE 1); binding	0.19	-1.52
260975_at	AT1G53430	leucine-rich repeat family protein / protein kinase family protein	1.29	1.31
260978_at	AT1G53540	17.6 kDa class I small heat shock protein (HSP17.6C-CI) (AA 1-156)	7.1	9.39
260983_at	AT1G53560	similar to unknown protein [Arabidopsis thaliana] (TAIR:AT1G17080.1); similar to Os01g0667100 [Oryza sativa (japonica cultivar-group)] (GB:NP_001043806.1); similar to Os05g0564800 [Oryza sativa (japonica cultivar-group)] (GB:NP_001056334.1); similar to Os	0.15	1.87
259964_at	AT1G53680	ATGSTU28 (Arabidopsis thaliana Glutathione S-transferase (class tau) 28); glutathione transferase	-0.38	-2.11
262198_at	AT1G53830	ATPME2 (Arabidopsis thaliana pectin methylesterase 2)	-0.08	-1.79
262254_at	AT1G53920	GLIP5 (GDSL-motif lipase 5); carboxylic ester hydrolase	-0.33	-1.97
263147_at	AT1G53980	polyubiquitin-related	0	1.19
263198_at	AT1G53990	GLIP3 (GDSL-motif lipase 3); carboxylic ester hydrolase/ lipase	0.42	4.62
263161_at	AT1G54020	myrosinase-associated protein, putative	0.02	1.24
263150_at	AT1G54050	17.4 kDa class III heat shock protein (HSP17.4-CIII)	4.33	4.93
263157_at	AT1G54100	ALDH7B4 (ALDEHYDE DEHYDROGENASE 7B4); 3-chloroallyl aldehyde dehydrogenase	0.09	1.31
264238_at	AT1G54740	similar to unknown protein [Arabidopsis thaliana] (TAIR:AT1G22110.1); similar to hypothetical protein [Oryza sativa (japonica cultivar-group)] (GB:BAD28434.1)	0.18	-1.08
256349_at	AT1G54890	late embryogenesis abundant protein-related / LEA protein-related	-0.43	-4.92
256352_at	AT1G54970	ATPRP1 (PROLINE-RICH PROTEIN 1)	-1.97	-2.85
256149_at	AT1G55110	ARABIDOPSIS THALIANA INDETERMINATE(ID)-DOMAIN 7/ATIDD7; nucleic acid binding / transcription factor/ zinc ion binding	0.38	1.83
259649_at	AT1G55300	TATA-binding protein-associated factor TAFII55 family protein	0.34	1.12
265075_at	AT1G55450	embryo-abundant protein-related	1.53	1.47
265077_at	AT1G55530	zinc finger (C3HC4-type RING finger) family protein	1.09	1.74
264535_at	AT1G55690	SEC14 cytosolic factor family protein / phosphoglyceride transfer family protein	-0.5	-1.33
264542_at	AT1G55830	similar to CIP1 (COP1-INTERACTIVE PROTEIN 1) [Arabidopsis thaliana] (TAIR:AT5G41790.1); similar to HPr serine phosphorylation site [Medicago truncatula] (GB:ABE89314.1); contains InterPro domain Protein of unknown function DUF812; (InterPro:IPR008530)	-0.03	1.03
260592_at	AT1G55850	ATCSLE1 (Cellulose synthase-like E1); cellulose synthase/ transferase, transferring glycosyl groups	0.98	2.07
260602_at	AT1G55920	AtSerat2;1 (SERINE ACETYLTRANSFERASE 1)	2.14	3.46
262088_at	AT1G56020	similar to unknown protein [Arabidopsis thaliana] (TAIR:AT3G12970.1); similar to Os02g0165500 [Oryza sativa (japonica cultivar-group)] (GB:NP_001045997.1); similar to hypothetical protein LOC_Os12g41660 [Oryza sativa (japonica cultivar-group)] (GB:ABA9936	-0.16	-1.23
262085_at	AT1G56060	similar to unknown protein [Arabidopsis thaliana] (TAIR:AT2G32190.1); similar to conserved hypothetical protein [Medicago truncatula] (GB:ABD32591.1)	1.61	2.96
262094_at	AT1G56110	NOP56 (ARABIDOPSIS HOMOLOG OF NUCLEOLAR PROTEIN NOP56)	-0.19	-1.15
259632_at	AT1G56430	nicotianamine synthase, putative	-0.75	-1.16
259629_at	AT1G56510	disease resistance protein (TIR-NBS-LRR class), putative	1.32	0.61
245674_at	AT1G56680	glycoside hydrolase family 19 protein	-0.19	-5.23
246403_at	AT1G57590	carboxylic ester hydrolase	-0.49	-2.29
246405_at	AT1G57630	disease resistance protein (TIR class), putative	1.46	4.12
256229_at	AT1G58200	MSL3 (MSCS-LIKE 3)	0.23	1.29
256024_at	AT1G58340	ZF14; transporter	-0.1	1.36
256022_at	AT1G58360	AAP1 (AMINO ACID PERMEASE 1); amino acid permease	0.01	1.92
245220_at	AT1G59171	similar to unknown protein [Arabidopsis thaliana] (TAIR:AT1G58936.1); similar to unknown protein [Arabidopsis thaliana] (TAIR:AT1G58643.1); similar to unknown protein [Arabidopsis thaliana] (TAIR:AT1G59312.1); contains InterPro domain Protein of unknown f	-0.17	-1.19
262072_at	AT1G59590	ZCF37	2.93	2.7
262916_at	AT1G59700	ATGSTU16 (Arabidopsis thaliana Glutathione S-transferase (class tau) 16); glutathione transferase	0.51	2.35
262905_at	AT1G59730	ATH7 (thioredoxin H-type 7); thiol-disulfide exchange intermediate	-0.17	-3.16
264244_at	AT1G60440	ATCOAA/ATPANK1 (PANTOTHENATE KINASE 1); pantothenate kinase	0.21	1.12
264938_at	AT1G60610	protein binding / zinc ion binding	0.01	1.25
264941_at	AT1G60680	AGD2 (ARF-GAP DOMAIN 2); aldo-keto reductase	-0.62	-2.32
264929_at	AT1G60730	aldo/keto reductase family protein	0.77	3.15
264912_at	AT1G60750		0	3.33
264886_at	AT1G61120	terpene synthase/cyclase family protein	0.15	1.18
264758_at	AT1G61340	F-box family protein	2.57	3
264757_at	AT1G61360	S-locus lectin protein kinase family protein	1.14	2.06
264756_at	AT1G61370	S-locus lectin protein kinase family protein	1.48	1.82
265008_at	AT1G61560	MLO6 (MILDEW RESISTANCE LOCUS O 6); calmodulin binding	0.87	1.65
265034_at	AT1G61660	basic helix-loop-helix (bHLH) family protein	0.89	1.08
265005_at	AT1G61667	similar to unknown protein [Arabidopsis thaliana] (TAIR:AT5G54530.1); similar to Os07g0548800 [Oryza sativa (japonica cultivar-group)] (GB:NP_001059929.1); similar to unknown protein [Oryza sativa (japonica cultivar-group)] (GB:BAC57724.1); contains Inter	-0.11	-2.11
264423_at	AT1G61690	binding / zinc ion binding	0.25	1.28
264400_at	AT1G61800	GPT2 (glucose-6-phosphate/phosphate translocator 2); antiporter/ glucose-6-phosphate transporter	-0.03	-1.26
264433_at	AT1G61810	BGLU45; hydrolase, hydrolyzing O-glycosyl compounds	0.33	4.68
264280_at	AT1G61820	BGLU46; hydrolase, hydrolyzing O-glycosyl compounds	2.33	2.85
264288_at	AT1G62045	similar to ankyrin repeat family protein [Arabidopsis thaliana] (TAIR:AT1G11740.1); similar to conserved hypothetical protein [Medicago truncatula] (GB:ABE89099.1)	0.08	1.17
264736_at	AT1G62200	proton-dependent oligopeptide transport (POT) family protein	0.36	1.59
264746_at	AT1G62300	WRKY6 (WRKY DNA-binding protein 6); transcription factor	2.02	2.5
260635_at	AT1G62422	similar to unknown protein [Arabidopsis thaliana] (TAIR:AT1G12020.1); similar to Os11g0490300 [Oryza sativa (japonica cultivar-group)] (GB:NP_001067925.1); similar to OSJNBa0043A12.20 [Oryza sativa (japonica cultivar-group)] (GB:CAE02815.1); similar to hy	0.97	2.66
265121_at	AT1G62560	flavin-containing monooxygenase family protein / FMO family protein	-1.28	-2.42
265118_at	AT1G62660	beta-fructosidase (BFRUCT3) / beta-fructofuranosidase / invertase, vacuolar	-0.34	-1.22
262644_at	AT1G62710	BETA-VPE (vacuolar processing enzyme beta); cysteine-type endopeptidase	-0.18	-1.6
262643_at	AT1G62770	invertase/pectin methylesterase inhibitor family protein	-0.87	-1.94
262646_at	AT1G62800	ASP4 (ASPARTATE AMINOTRANSFERASE 4); catalytic/ transaminase/ transferase, transferring nitrogenous groups	-0.37	-1.99
261099_at	AT1G62980	ATEXPA18 (ARABIDOPSIS THALIANA EXPANSIN A18)	-1.84	-3.1
261105_at	AT1G63000	NRS/ER (NUCLEOTIDE-RHAMNOSE SYNTHASE/EPIMERASE-REDUCTASE)	-0.2	-1
259683_at	AT1G63050	membrane bound O-acyl transferase (MBOAT) family protein	-0.25	-1.01
259694_at	AT1G63180	UGE3 (UDP-D-glucose/UDP-D-galactose 4-epimerase 3); UDP-glucose 4-epimerase/ protein dimerization	0.25	1.66
260083_at	AT1G63220	C2 domain-containing protein	-0.33	-1.57
261551_at	AT1G63440	HMA5 (HEAVY METAL ATPASE 5); ATPase, coupled to transmembrane movement of ions, phosphorylative mechanism	-0.21	1.23
260243_at	AT1G63720	similar to hydroxyproline-rich glycoprotein family protein [Arabidopsis thaliana] (TAIR:AT4G25620.1); similar to unknown [Thellun (GB:ABJ98061.1)	3.02	4.13
260296_at	AT1G63750	ATP binding / nucleoside-triphosphatase/ nucleotide binding / protein binding	1.56	0.37
260327_at	AT1G63840	zinc finger (C3HC4-type RING finger) family protein	0.39	1.16
262325_at	AT1G64160	disease resistance-responsive family protein / dirigent family protein	3.89	5.36
262324_at	AT1G64170	ATCHX16 (CATION/H+ EXCHANGER 16); monovalent cation:proton antiporter	-0.57	-2.14
262336_at	AT1G64220	preprotein translocase-related	-0.1	-2.24
259794_at	AT1G64330	myosin heavy chain-related	-0.14	-1.01
259736_at	AT1G64390	endo-1,4-beta-glucanase, putative / cellulase, putative	-0.68	-1.88
259737_at	AT1G64400	long-chain-fatty-acid--CoA ligase, putative / long-chain acyl-CoA synthetase, putative	0.09	-1.2
259735_at	AT1G64405	similar to hypothetical protein MtrDRAFT_AC142526g15v1 [Medicago truncatula] (GB:ABE94050.1)	-0.99	-1.78
261973_at	AT1G64610	WD-40 repeat family protein	0.64	1.9
261975_at	AT1G64640	plastocyanin-like domain-containing protein	-0.47	-1.9
261957_at	AT1G64660	ATMGL; catalytic/ methionine gamma-lyase	-0.04	4.26
262870_at	AT1G64710	alcohol dehydrogenase, putative	0.14	1.11
262883_at	AT1G64780	ATAMT1;2 (AMMONIUM TRANSPORTER 1;2); ammonium transporter	-0.13	-1.66
262863_at	AT1G64910	glycosyltransferase family protein	-0.16	-1.71
262866_at	AT1G64940	CYP89A6 (cytochrome P450, family 87, subfamily A, polypeptide 6); oxygen binding	-0.13	1.05
264157_at	AT1G65310	ATXTH17 (XYLOGLUCAN ENDOTRANSGLUCOSYLASE/HYDROLASE 17); hydrolase, acting on glycosyl bonds	0.4	-2.15
264153_at	AT1G65390	ATPP2-A5; transmembrane receptor	-0.8	-1.2
264635_at	AT1G65500	similar to unknown protein [Arabidopsis thaliana] (TAIR:AT1G65490.1)	0.19	-1.29
264685_at	AT1G65610	endo-1,4-beta-glucanase, putative / cellulase, putative	-0.12	-2.91
261913_at	AT1G65860	flavin-containing monooxygenase family protein / FMO family protein	-1.71	-2.28
261921_at	AT1G65900	similar to Putative reverse transcriptase [Oryza sativa (japonica cultivar-group)] (GB:AAO15295.1); contains domain "Helical backbone" metal receptor (SSF53807)	-0.51	-1.19
256518_at	AT1G66080	similar to Hypothetical protein [Oryza sativa (japonica cultivar-group)] (GB:AAO06975.1); similar to expressed protein [Oryza sativa (japonica cultivar-group)] (GB:ABF94856.1); contains InterPro domain Protein of unknown function DUF775; (InterPro:IPR0084	1.91	1.05
256526_at	AT1G66090	disease resistance protein (TIR-NBS class), putative	3.68	3.47
256522_at	AT1G66160	U-box domain-containing protein	1.13	1.12
256524_at	AT1G66200	ATGSR2 (Arabidopsis thaliana glutamine synthase clone R2); glutamate-ammonia ligase	-0.07	-1.2
257583_at	AT1G66480	PMI2 (plastid movement impaired 2)	1.38	2.96
256407_at	AT1G66570	ATSUC7 (SUCROSE-PROTON SYMPORTER 7); carbohydrate transporter/ sucrose:hydrogen symporter/ sugar porter	0	5.49
256324_at	AT1G66760	MATE efflux family protein	1.19	3.38
255858_at	AT1G67030	ZFP6 (ZINC FINGER PROTEIN 6); nucleic acid binding / transcription factor/ zinc ion binding	-0.21	-1.59
264470_at	AT1G67110	CYP735A2 (cytochrome P450, family 735, subfamily A, polypeptide 2); oxygen binding	-0.97	-2.01
264471_at	AT1G67120	midasin-related	0.27	-1.35
264998_at	AT1G67330	similar to unknown protein [Arabidopsis thaliana] (TAIR:AT1G27930.1); similar to hypothetical protein MA4_111B14.64 [Musa acuminata] (GB:ABF72010.1); contains InterPro domain Protein of unknown function DUF579, plant; (InterPro:IPR006514)	-0.4	-3.6
264232_at	AT1G67470	protein kinase family protein	1.05	0.53
260201_at	AT1G67600	similar to unknown protein [Arabidopsis thaliana] (TAIR:AT1G24350.1); similar to Os08g0127500 [Oryza sativa (japonica cultivar-group)] (GB:NP_001060903.1); similar to Acid phosphatase/vanadium-dependent haloperoxidase related [Medicago truncatula] (GB:ABD	-0.11	1.67
245196_at	AT1G67750	pectate lyase family protein	-1.3	-2.48
245193_at	AT1G67810	Fe-S metabolism associated domain-containing protein	2.14	3.95
245194_at	AT1G67820	protein phosphatase 2C, putative / PP2C, putative	0.11	1.04
260004_at	AT1G67860	similar to unknown protein [Arabidopsis thaliana] (TAIR:AT1G67865.1)	0.23	1.16
260012_at	AT1G67865	similar to unknown protein [Arabidopsis thaliana] (TAIR:AT1G67860.1)	0.23	1.23
260005_at	AT1G67920	similar to unknown protein [Arabidopsis thaliana] (TAIR:AT1G24600.1)	1.74	3.28
259992_at	AT1G67970	AT-HSFA8 (Arabidopsis thaliana heat shock transcription factor A8); DNA binding / transcription factor	0.58	1.02
260015_at	AT1G67980	CCoAMT (caffeoyl-CoA 3-O-methyltransferase); caffeoyl-CoA O-methyltransferase	0.17	4.56
260432_at	AT1G68150	WRKY9 (WRKY DNA-binding protein 9); transcription factor	-0.43	-1.31
260435_at	AT1G68320	MYB62 (myb domain protein 62); DNA binding / transcription factor	0	1.39
260209_at	AT1G68550	AP2 domain-containing transcription factor, putative	-0.66	-1.06
262229_at	AT1G68620	similar to unknown protein [Arabidopsis thaliana] (TAIR:AT5G16080.1); similar to CXE carboxylesterase [Actinidia deliciosa] (GB:ABB89015.1); contains InterPro domain Esterase/lipase/thioesterase; (InterPro:IPR000379); contains InterPro domain Alpha/beta h	0	3.08
262228_at	AT1G68690		0.33	1.44
260033_at	AT1G68760	ATNUDT1 (Arabidopsis thaliana Nudix hydrolase homolog 1); dihydroneopterin triphosphate pyrophosphohydrolase/ hydrolase	-0.17	-1.35
260030_at	AT1G68880	bZIP transcription factor family protein	-0.46	-2.54
256300_at	AT1G69490	NAP (NAC-LIKE, ACTIVATED BY AP3/PI); transcription factor	0.21	4.16
256302_at	AT1G69526	UbiE/COQ5 methyltransferase family protein	0.28	-1.1
260401_at	AT1G69840	band 7 family protein	1.18	0.86
260411_at	AT1G69890	similar to unknown protein [Arabidopsis thaliana] (TAIR:AT1G27100.1); similar to Cytosolic fatty-acid binding; Actin-crosslinking proteins [Medicago truncatula] (GB:ABE82702.1); contains InterPro domain Protein of unknown function DUF569; (InterPro:IPR007	2.9	2.87
260406_at	AT1G69920	ATGSTU12 (Arabidopsis thaliana Glutathione S-transferase (class tau) 12); glutathione transferase	5.07	6.24
260405_at	AT1G69930	ATGSTU11 (Arabidopsis thaliana Glutathione S-transferase (class tau) 11); glutathione transferase	1.23	3.37
264696_at	AT1G70230	similar to unknown protein [Arabidopsis thaliana] (TAIR:AT1G01430.1); similar to Protein of unknown function DUF231, plant [Medicago truncatula] (GB:ABE83215.1); contains InterPro domain Protein of unknown function DUF231, plant; (InterPro:IPR004253)	-0.8	-1.92
264340_at	AT1G70280	NHL repeat-containing protein	-0.42	-1.35
264339_at	AT1G70290	ATTPS8 (Arabidopsis thaliana trehalose phosphatase/synthase 8); transferase, transferring glycosyl groups	1.46	2.12
264314_at	AT1G70420	similar to unknown protein [Arabidopsis thaliana] (TAIR:AT1G23710.1); similar to Protein of unknown function DUF1645 [Medicago truncatula] (GB:ABE93113.1); contains InterPro domain Protein of unknown function DUF1645; (InterPro:IPR012442)	1.73	1.82
260332_at	AT1G70470	similar to unknown protein [Arabidopsis thaliana] (TAIR:AT1G23530.1); similar to hypothetical protein [Oryza sativa (japonica cultivar-group)] (GB:BAD37652.1)	-0.16	-1.02
260303_at	AT1G70520	protein kinase family protein	0.9	1.02
260362_at	AT1G70530	protein kinase family protein	1.57	2.65
260364_at	AT1G70560	alliinase C-terminal domain-containing protein	-0.61	-1.88
260310_at	AT1G70590	F-box family protein	0.33	1.01
260181_at	AT1G70710	CEL1 (cellulase 1); hydrolase, hydrolyzing O-glycosyl compounds	-0.53	-1.3
260206_at	AT1G70740	protein kinase family protein	1.6	1.43
262291_at	AT1G70790	C2 domain-containing protein	-0.18	1.17
262314_at	AT1G70810	C2 domain-containing protein	-0.1	-1.1
262260_at	AT1G70850	Bet v I allergen family protein	-0.69	-2.6
262307_at	AT1G71000	DNAJ heat shock N-terminal domain-containing protein	3.05	6.26
259751_at	AT1G71030	ATMYBL2 (Arabidopsis myb-like 2); DNA binding / transcription factor	0.92	2.88
259743_at	AT1G71140	MATE efflux family protein	-0.13	2.98
259952_at	AT1G71400	disease resistance family protein / LRR family protein	1.06	0.36
261504_at	AT1G71692	AGL12 (AGAMOUS-LIKE 12); transcription factor	-0.29	-1.47
256340_at	AT1G72070	DNAJ heat shock N-terminal domain-containing protein	0.7	1.87
259801_at	AT1G72230	plastocyanin-like domain-containing protein	-0.21	-1.68
259850_at	AT1G72240	similar to unknown protein [Arabidopsis thaliana] (TAIR:AT1G22470.1)	1.11	-0.12
259852_at	AT1G72280	AERO1 (ARABIDOPSIS ENDOPLASMIC RETICULUM OXIDOREDUCTINS 1)	0.76	1.4
260457_at	AT1G72480	similar to unknown protein [Arabidopsis thaliana] (TAIR:AT2G01070.1); similar to Os11g0546100 [Oryza sativa (japonica cultivar-group)] (GB:NP_001068063.1); similar to Os09g0439700 [Oryza sativa (japonica cultivar-group)] (GB:NP_001063277.1); similar to Lu	-0.22	-1.02
260399_at	AT1G72520	lipoxygenase, putative	2.35	1.78
259913_at	AT1G72660	developmentally regulated GTP-binding protein, putative	0.06	1.67
259911_at	AT1G72680	cinnamyl-alcohol dehydrogenase, putative	0.09	1.87
259891_at	AT1G72730	eukaryotic translation initiation factor 4A, putative / eIF-4A, putative	0.01	-1.35
259922_at	AT1G72770	HAB1 (HOMOLOGY TO ABI1); protein phosphatase type 2C	-0.11	1.32
262381_at	AT1G72900	disease resistance protein (TIR-NBS class), putative	1.36	1.77
262382_at	AT1G72920	disease resistance protein (TIR-NBS class), putative	1.66	1.99
262383_at	AT1G72940	disease resistance protein (TIR-NBS class), putative	1.39	1.69
262369_at	AT1G73010	phosphoric monoester hydrolase	2.48	2.69
262357_at	AT1G73040	jacalin lectin family protein	1.08	1.02
262360_at	AT1G73080	PEPR1 (PEP1 RECEPTOR 1); ATP binding / kinase/ protein binding / protein serine/threonine kinase	0.9	2.31
262373_at	AT1G73120	unknown protein	-0.01	3.55
262371_at	AT1G73160	glycosyl transferase family 1 protein	-0.14	-1.08
260096_at	AT1G73240	similar to hypothetical protein SDM1_56t00017 [Solanum demissum] (GB:AAU90340.1)	-0.2	-1.03
245736_at	AT1G73330	ATDR4 (Arabidopsis thaliana drought-repressed 4)	-0.32	-1.78
245734_at	AT1G73480	hydrolase, alpha/beta fold family protein	0.2	3.11
245731_at	AT1G73500	ATMKK9 (Arabidopsis thaliana MAP kinase kinase 9); kinase	0.94	1.62
259842_at	AT1G73600	phosphoethanolamine N-methyltransferase 3, putative (NMT3)	-0.18	-1.16
260077_at	AT1G73620	thaumatin-like protein, putative / pathogenesis-related protein, putative	-0.44	-1.97
260076_at	AT1G73630	calcium-binding protein, putative	-0.27	-1.48
260064_at	AT1G73730	EIL3 (ETHYLENE-INSENSITIVE3-LIKE3); transcription factor	0.28	1.33
260047_at	AT1G73740	glycosyl transferase family 28 protein	0.53	1.17
260048_at	AT1G73750	similar to unknown protein [Arabidopsis thaliana] (TAIR:AT1G15060.1); similar to Os01g0692600 [Oryza sativa (japonica cultivar-group)] (GB:NP_001043943.1); similar to unknown protein [Oryza sativa (japonica cultivar-group)] (GB:BAD82496.1); contains Inter	0.46	2.1
260046_at	AT1G73800	calmodulin-binding protein	1.48	0.19
260386_at	AT1G74010	strictosidine synthase family protein	0.38	-2.27
260394_at	AT1G74080	MYB122 (myb domain protein 122); DNA binding / transcription factor	0.34	3.81
260385_at	AT1G74090	sulfotransferase family protein	-0.79	-1.05
260387_at	AT1G74100	sulfotransferase family protein	0.24	1.01
260248_at	AT1G74310	ATHSP101 (HEAT SHOCK PROTEIN 101); ATP binding / ATPase	5.26	5.79
260239_at	AT1G74360	leucine-rich repeat transmembrane protein kinase, putative	2.48	4.48
260234_at	AT1G74460	GDSL-motif lipase/hydrolase family protein	-0.58	-2.58
260230_at	AT1G74500	bHLH family protein	-0.19	-5.68
260225_at	AT1G74590	ATGSTU10 (Arabidopsis thaliana Glutathione S-transferase (class tau) 10); glutathione transferase	0.64	5.59
262219_at	AT1G74750	pentatricopeptide (PPR) repeat-containing protein	0.62	1.25
262166_at	AT1G74840	myb family transcription factor	-0.43	-1.3
262165_at	AT1G75020	LPAT4; acyltransferase	1.07	1.28
259925_at	AT1G75040	PR5 (PATHOGENESIS-RELATED GENE 5)	-0.02	-1.82
256451_s_at	AT1G75170	SEC14 cytosolic factor family protein / phosphoglyceride transfer family protein	0.25	1.15
256453_at	AT1G75270	DHAR2; glutathione dehydrogenase (ascorbate)	0.56	1.53
256454_at	AT1G75280	isoflavone reductase, putative	0.76	2.68
261114_at	AT1G75390	bZIP transcription factor family protein	-0.24	-1.27
257460_at	AT1G75580	auxin-responsive protein, putative	-1.9	-0.61
262953_at	AT1G75670	similar to RNA polymerase Rpa43 subunit-like [Oryza sativa (japonica cultivar-group)] (GB:BAD67616.1); similar to Os12g0533600 [Oryza sativa (japonica cultivar-group)] (GB:NP_001066925.1); similar to Os06g0168400 [Oryza sativa (japonica cultivar-group)] (	-0.07	-1.08
262978_at	AT1G75780	TUB1 (tubulin beta-1 chain); structural molecule	-0.33	-1.8
262679_at	AT1G75830	LCR67/PDF1.1 (Low-molecular-weight cysteine-rich 67)	0	4.3
262680_at	AT1G75880	family II extracellular lipase 1 (EXL1)	-0.14	-1.2
262671_at	AT1G76040	CPK29 (calcium-dependent protein kinase 29); calcium- and calmodulin-dependent protein kinase/ kinase	1.38	1.29
261748_at	AT1G76070	similar to unknown protein [Arabidopsis thaliana] (TAIR:AT1G20310.1); similar to syringolide-induced protein 14-1-1 [Glycine max] (GB:BAB86891.1)	2.67	4.24
261750_at	AT1G76120	tRNA pseudouridine synthase family protein	-0.62	-1.06
261726_at	AT1G76270	similar to unknown protein [Arabidopsis thaliana] (TAIR:AT4G38390.1); similar to unknown protein [Arabidopsis thaliana] (TAIR:AT1G20550.1); similar to OSJNBb0078D11.5 [Oryza sativa (japonica cultivar-group)] (GB:CAE01922.2); similar to putative auxin-inde	-0.46	-1.13
259975_at	AT1G76470	cinnamoyl-CoA reductase	0.37	5.04
259980_at	AT1G76520	auxin efflux carrier family protein	0.22	1.75
259977_at	AT1G76590	zinc-binding family protein	0.19	2.54
259979_at	AT1G76600	similar to unknown protein [Arabidopsis thaliana] (TAIR:AT1G21010.1); similar to TMV response-related gene product [Nicotiana tabacum] (GB:BAB41200.1)	3.86	4.73
259879_at	AT1G76650	calcium-binding EF hand family protein	2.11	1.14
259876_at	AT1G76700	DNAJ heat shock N-terminal domain-containing protein	0.93	1.33
264951_at	AT1G76970	VHS domain-containing protein / GAT domain-containing protein	0.92	1.58
264953_at	AT1G77120	ADH1 (ALCOHOL DEHYDROGENASE 1); alcohol dehydrogenase	-0.11	1.05
264476_at	AT1G77130	glycogenin glucosyltransferase (glycogenin)-related	-0.1	-1.06
246390_at	AT1G77330	1-aminocyclopropane-1-carboxylate oxidase, putative / ACC oxidase, putative	-0.2	-5.47
259705_at	AT1G77450	ANAC032 (Arabidopsis NAC domain containing protein 32); transcription factor	2.33	4.66
259730_at	AT1G77660	MORN (Membrane Occupation and Recognition Nexus) repeat-containing protein /phosphatidylinositol-4-phosphate 5-kinase-related	0.16	1.35
259680_at	AT1G77690	amino acid permease, putative	-0.62	-2
259681_at	AT1G77760	NIA1 (NITRATE REDUCTASE 1)	1.18	2.13
262162_at	AT1G78020	senescence-associated protein-related	-0.49	-2.42
262164_at	AT1G78070	WD-40 repeat family protein	0.03	1.38
260059_at	AT1G78090	ATTPPB (TREHALOSE-6-PHOSPHATE PHOSPHATASE)	-0.74	-1.96
260058_at	AT1G78100	F-box family protein	-0.68	-1.03
260774_at	AT1G78290	serine/threonine protein kinase, putative	-0.46	-2.04
260807_at	AT1G78310	VQ motif-containing protein	1.48	1.99
260803_at	AT1G78340	ATGSTU22 (Arabidopsis thaliana Glutathione S-transferase (class tau) 22); glutathione transferase	-0.15	2.3
260746_at	AT1G78380	ATGSTU19 (GLUTATHIONE TRANSFERASE 8); glutathione transferase	0.33	1.21
260804_at	AT1G78410	VQ motif-containing protein	2.07	1.76
264301_at	AT1G78780	pathogenesis-related family protein	-0.21	-1.2
264304_at	AT1G78895	similar to pentatricopeptide (PPR) repeat-containing protein [Arabidopsis thaliana] (TAIR:AT1G16830.1); similar to Os08g0225100 [Oryza sativa (japonica cultivar-group)] (GB:NP_001061282.1)	0.67	1.16
264134_at	AT1G79070	SNARE-associated protein-related	-0.31	-1.02
264118_at	AT1G79150	binding	-0.25	-1.34
264119_at	AT1G79180	AtMYB63 (myb domain protein 63); DNA binding / transcription factor	0.99	2.55
262935_at	AT1G79410	transporter-related	1.16	2.5
262943_at	AT1G79470	inosine-5'-monophosphate dehydrogenase	-0.14	-1.21
261394_at	AT1G79680	wall-associated kinase, putative	2.22	4.14
262050_at	AT1G80130	binding	-0.27	-2.27
262060_at	AT1G80170	polygalacturonase, putative / pectinase, putative	-0.27	-1.61
262045_at	AT1G80240	similar to unknown protein [Arabidopsis thaliana] (TAIR:AT5G25460.1); similar to unknown [Ricinus communis] (GB:CAB02653.1); contains InterPro domain Galactose-binding like; (InterPro:IPR008979); contains InterPro domain Protein of unknown function DUF642	-0.6	-4.47
260331_at	AT1G80270	DNA-binding protein, putative	-0.22	-1.32
260287_at	AT1G80440	kelch repeat-containing F-box family protein	0.72	2.26
261893_at	AT1G80690	similar to unknown protein [Arabidopsis thaliana] (TAIR:AT5G25170.1); similar to hypothetical protein 40.t00020 [Brassica oleracea] (GB:ABD65143.1); similar to Os03g0198500 [Oryza sativa (japonica cultivar-group)] (GB:NP_001049279.1); contains InterPro do	-0.44	-1.21
261899_at	AT1G80820	CCR2 (CINNAMOYL COA REDUCTASE)	4.5	5.2
261892_at	AT1G80840	WRKY40 (WRKY DNA-binding protein 40); transcription factor	3.15	4.24
261901_at	AT1G80920	J8; heat shock protein binding / unfolded protein binding	1.04	1.74
265740_at	AT2G01150	RHA2B (RING-H2 FINGER PROTEIN 2B); protein binding / zinc ion binding	1.12	0.29
265737_at	AT2G01180	ATPAP1 (PHOSPHATIDIC ACID PHOSPHATASE 1); phosphatidate phosphatase	1.11	1.85
266353_at	AT2G01520	major latex protein-related / MLP-related	-0.18	-1.89
266330_at	AT2G01530	major latex protein-related / MLP-related	-0.31	-2.41
265864_at	AT2G01750	ATMAP70-3 (microtubule-associated proteins 70-3); microtubule binding	-0.03	-1.4
263599_at	AT2G01830	WOL (CYTOKININ RESPONSE 1)	-0.31	-1.68
263594_at	AT2G01880	ATPAP7/PAP7 (purple acid phosphatase 7); acid phosphatase/ protein serine/threonine phosphatase	-0.89	-2.07
263595_at	AT2G01890	PAP8 (PURPLE ACID PHOSPHATASE PRECURSOR); acid phosphatase/ protein serine/threonine phosphatase	-0.68	-1.75
265253_at	AT2G02020	proton-dependent oligopeptide transport (POT) family protein	0	-1.38
266182_at	AT2G02370	similar to unknown protein [Arabidopsis thaliana] (TAIR:AT1G12450.1); similar to At2g02370/T16F16.16 [Medicago truncatula] (GB:ABD32921.1); contains domain UNCHARACTERIZED (PTHR12677)	0.37	1.28
266181_at	AT2G02390	ATGSTZ1 (GLUTATHIONE S-TRANSFERASE 18); glutathione transferase	0.16	1.14
267240_at	AT2G02680	DC1 domain-containing protein	-0.55	-2
267477_at	AT2G02710	PAC motif-containing protein	0.55	1.72
266770_at	AT2G03090	ATEXPA15 (ARABIDOPSIS THALIANA EXPANSIN A15)	-1.33	-1.99
266732_at	AT2G03240	EXS family protein / ERD1/XPR1/SYG1 family protein	0.68	1.75
265713_at	AT2G03530	UPS2 (UREIDE PERMEASE 2)	0.63	1.41
264029_at	AT2G03720	MRH6 (morphogenesis of root hair 6)	-0.55	-1.24
264042_at	AT2G03760	ST (steroid sulfotransferase); sulfotransferase	0.47	2.42
263481_at	AT2G04025	similar to unknown protein [Arabidopsis thaliana] (TAIR:AT1G13620.1)	0.35	-2.83
263403_at	AT2G04040	ATDTX1; antiporter/ multidrug efflux pump/ multidrug transporter/ transporter	0.68	2.94
263402_at	AT2G04050	MATE efflux family protein	0.51	1.74
263406_at	AT2G04160	AIR3 (Auxin-Induced in Root cultures 3); subtilase	-0.12	-1.13
263807_at	AT2G04400	indole-3-glycerol phosphate synthase (IGPS)	0.06	1.5
263852_at	AT2G04450	ATNUDT6 (Arabidopsis thaliana Nudix hydrolase homolog 6); ADP-ribose diphosphatase/ NAD binding / hydrolase	0.89	-3.1
263809_at	AT2G04570	GDSL-motif lipase/hydrolase family protein	-0.31	-1.08
263673_at	AT2G04800	unknown protein	-0.42	-2.75
265511_at	AT2G05540	glycine-rich protein	-0.23	-1.3
263513_at	AT2G12400	similar to unknown protein [Arabidopsis thaliana] (TAIR:AT2G25270.1); similar to H0306F03.12 [Oryza sativa (indica cultivar-group)] (GB:CAH68245.1); similar to Os04g0644000 [Oryza sativa (japonica cultivar-group)] (GB:NP_001054054.1); similar to Os02g0799	-0.3	-1.6
265656_at	AT2G13820	protease inhibitor/seed storage/lipid transfer protein (LTP) family protein	-0.26	-1.44
263276_at	AT2G14100	CYP705A13 (cytochrome P450, family 705, subfamily A, polypeptide 13); oxygen binding	-0.49	-2.44
265831_at	AT2G14460	unknown protein	-0.31	-1.15
265828_at	AT2G14520	CBS domain-containing protein	0.1	1.26
265837_at	AT2G14560	similar to unknown protein [Arabidopsis thaliana] (TAIR:AT1G33840.1); similar to Protein of unknown function DUF567 [Medicago truncatula] (GB:ABE88873.1); contains InterPro domain Protein of unknown function DUF567; (InterPro:IPR007612)	-0.58	-3.25
266383_at	AT2G14580	ATPRB1 (Arabidopsis thaliana basic pathogenesis-related protein 1)	-1.44	-2.29
266385_at	AT2G14610	PR1 (PATHOGENESIS-RELATED GENE 1)	-0.99	-2.31
265499_at	AT2G15480	UGT73B5 (UDP-glucosyl transferase 73B5); UDP-glycosyltransferase/ transferase, transferring glycosyl groups	3.89	5.93
265501_at	AT2G15490	UGT73B4; UDP-glycosyltransferase/ transferase, transferring glycosyl groups	3.19	6.62
265479_at	AT2G15760	calmodulin-binding protein	0.4	1.77
265482_at	AT2G15780	glycine-rich protein	0	3.67
265483_at	AT2G15790	SQN (SQUINT)	-0.01	-1.11
265481_at	AT2G15960	unknown protein	0.55	2.19
263096_at	AT2G16060	AHB1 (ARABIDOPSIS HEMOGLOBIN 1)	0.54	1.35
263239_at	AT2G16570	ATASE (GLN PHOSPHORIBOSYL PYROPHOSPHATE AMIDOTRANSFERASE 1); amidophosphoribosyltransferase	-0.12	-1.33
263268_at	AT2G16586	unknown protein	0.63	1.16
265411_at	AT2G16630	proline-rich family protein	-0.16	-1.01
265405_at	AT2G16750	protein kinase family protein	-0.2	-1.81
266536_at	AT2G16900	similar to unknown protein [Arabidopsis thaliana] (TAIR:AT4G35110.3); similar to pEARLI 4 gene product (GB:AAC37472.1); contains InterPro domain Arabidopsis phospholipase-like; (InterPro:IPR007942)	0.55	1.94
263584_at	AT2G17040	ANAC036 (Arabidopsis NAC domain containing protein 36); transcription factor	1.96	1.12
263421_at	AT2G17230	phosphate-responsive 1 family protein	-0.25	-1.65
264854_at	AT2G17450	RHA3A (RING-H2 finger A3A); protein binding / zinc ion binding	0.06	1.04
263073_at	AT2G17500	auxin efflux carrier family protein	0.04	3.58
264594_at	AT2G17640	AtSerat3;1 (SERINE ACETYLTRANSFERASE-106); acetyltransferase/ serine O-acetyltransferase	-0.11	1.08
264616_at	AT2G17740	DC1 domain-containing protein	0.26	-2.18
263061_at	AT2G18190	AAA-type ATPase family protein	0.27	1.52
265327_at	AT2G18210	similar to unknown protein [Arabidopsis thaliana] (TAIR:AT4G36500.1); similar to hypothetical protein [Thellun (GB:ABB45855.1)	3.57	1.95
265326_at	AT2G18220	Identical to Nucleolar complex protein 2 homolog (Protein NOC2 homolog) [Arabidopsis Thaliana] (GB:Q9ZPV5); similar to unknown protein [Arabidopsis thaliana] (TAIR:AT3G55510.1); similar to Os10g0495500 [Oryza sativa (japonica cultivar-group)] (GB:NP_00106	-0.09	-1.06
265339_at	AT2G18230	inorganic pyrophosphatase (soluble) (PPA) / pyrophosphate phospho-hydrolase / PPase	0.2	-1.09
265334_at	AT2G18370	protease inhibitor/seed storage/lipid transfer protein (LTP) family protein	-0.28	-1.17
266016_at	AT2G18670	zinc finger (C3HC4-type RING finger) family protein	0.21	1.29
266071_at	AT2G18680	similar to unknown protein [Arabidopsis thaliana] (TAIR:AT2G18690.1); similar to Os08g0107100 [Oryza sativa (japonica cultivar-group)] (GB:NP_001060795.1); similar to conserved hypothetical protein [Medicago truncatula] (GB:ABE90086.1)	0.34	2.85
266017_at	AT2G18690	similar to unknown protein [Arabidopsis thaliana] (TAIR:AT2G18680.1); similar to Os08g0107100 [Oryza sativa (japonica cultivar-group)] (GB:NP_001060795.1); similar to conserved hypothetical protein [Medicago truncatula] (GB:ABE90086.1)	0.21	1.14
266072_at	AT2G18700	ATTPS11 (Arabidopsis thaliana trehalose phosphatase/synthase 11); transferase, transferring glycosyl groups	1.43	3.12
266934_at	AT2G18900	transducin family protein / WD-40 repeat family protein	-0.13	-1.3
266941_at	AT2G18980	peroxidase, putative	-0.53	-5.04
267436_at	AT2G19190	FRK1 (FLG22-INDUCED RECEPTOR-LIKE KINASE 1); kinase	-0.08	-1.97
267336_at	AT2G19310	similar to HSP18.2 (HEAT SHOCK PROTEIN 18.2) [Arabidopsis thaliana] (TAIR:AT5G59720.1); similar to low molecular weight heat-shock protein [Corylus avellana] (GB:AAD15628.1); similar to 18.5 kDa class I heat shock protein (HSP 18.5) (GB:P05478); contains	1.6	1.47
267309_at	AT2G19385	nucleic acid binding / zinc ion binding	0.09	-1.17
266687_at	AT2G19670	protein arginine N-methyltransferase, putative	-0.27	-1.04
265588_at	AT2G19970	pathogenesis-related protein, putative	-0.76	-4.24
265586_at	AT2G19990	PR-1-LIKE (PATHOGENESIS-RELATED PROTEIN-1-LIKE)	-0.69	-3.36
265283_at	AT2G20370	MUR3 (MURUS 3); catalytic	-0.04	-1.14
263373_at	AT2G20515	similar to Os04g0517000 [Oryza sativa (japonica cultivar-group)] (GB:NP_001053317.1); similar to OSJNBa0073E02.5 [Oryza sativa (japonica cultivar-group)] (GB:CAE05445.2); similar to OSIGBa0145M07.3 [Oryza sativa (indica cultivar-group)] (GB:CAH67221.1)	-0.38	-2.24
263374_at	AT2G20560	DNAJ heat shock family protein	3.53	4.61
265387_at	AT2G20670	similar to unknown protein [Arabidopsis thaliana] (TAIR:AT4G32480.1); similar to Protein of unknown function DUF506, plant [Medicago truncatula] (GB:ABD32359.1); contains InterPro domain Protein of unknown function DUF506, plant; (InterPro:IPR006502)	0.59	1.57
265428_at	AT2G20720	pentatricopeptide (PPR) repeat-containing protein	0.28	2.38
265385_at	AT2G20900	diacylglycerol kinase, putative	0.52	1.02
265433_at	AT2G20950	similar to unknown protein [Arabidopsis thaliana] (TAIR:AT4G38550.1); similar to pEARLI 4 gene product (GB:AAC37472.1); contains InterPro domain Arabidopsis phospholipase-like; (InterPro:IPR007942)	0.51	1.51
265439_at	AT2G21045	similar to unknown protein [Arabidopsis thaliana] (TAIR:AT5G66170.2); similar to Rhodanese-like [Medicago truncatula] (GB:ABE79521.1); contains InterPro domain Rhodanese-like; (InterPro:IPR001763)	-0.34	-4.38
264010_at	AT2G21100	disease resistance-responsive protein-related / dirigent protein-related	-0.05	-1.21
263517_at	AT2G21620	RD2 (RESPONSIVE TO DESSICATION 2)	0.17	1.72
263515_at	AT2G21640	similar to unknown protein [Arabidopsis thaliana] (TAIR:AT3G05570.1); similar to unknown protein [Arabidopsis thaliana] (TAIR:AT4G39235.1); similar to hypothetical protein [Oryza sativa (japonica cultivar-group)] (GB:BAD05323.1); similar to Os03g0724500 [	0.59	2.32
263431_at	AT2G22170	lipid-associated family protein	-0.27	-1.27
263429_at	AT2G22250	AAT/ATAAT/MEE17 (maternal effect embryo arrest 17); aspartate transaminase	0.2	1.1
263457_at	AT2G22300	ethylene-responsive calmodulin-binding protein, putative (SR1)	1.25	1.49
264005_at	AT2G22470	AGP2 (ARABINOGALACTAN-PROTEIN 2)	0.39	1.02
263998_at	AT2G22510	hydroxyproline-rich glycoprotein family protein	-0.16	-1.95
266797_at	AT2G22840	AtGRF1 (GROWTH-REGULATING FACTOR 1)	-1.07	0.11
266799_at	AT2G22860	ATPSK2 (PHYTOSULFOKINE 2 PRECURSOR); growth factor	0.83	1.92
266800_at	AT2G22880	VQ motif-containing protein	2.68	3.75
266802_at	AT2G22900	galactosyl transferase GMA12/MNN10 family protein	-0.37	-1.29
266828_at	AT2G22930	glycosyltransferase family protein	-1.11	-0.8
267264_at	AT2G22970	SCPL11; serine carboxypeptidase	-0.35	-1.38
267265_at	AT2G22980	SCPL13; serine carboxypeptidase	0.05	1.08
267262_at	AT2G22990	SNG1 (SINAPOYLGLUCOSE 1); serine carboxypeptidase	-0.11	1.01
267254_at	AT2G23030	SNRK2-9/SnRK2.9 (SNF1-RELATED PROTEIN KINASE 2-9, SNF1-RELATED PROTEIN KINASE 2.9); kinase	-0.59	-2.15
257353_at	AT2G23050	phototropic-responsive NPH3 family protein	-0.13	-2.1
267266_at	AT2G23150	NRAMP3 (NRAMP metal ion transporter 3); manganese ion transporter/ metal ion transporter	0.03	2.7
245076_at	AT2G23170	GH3.3; indole-3-acetic acid amido synthetase	0.32	2.65
245082_at	AT2G23270	similar to unknown protein [Arabidopsis thaliana] (TAIR:AT4G37290.1)	0.21	5.22
245051_at	AT2G23320	WRKY15 (WRKY DNA-binding protein 15); transcription factor	1.33	1.66
267132_at	AT2G23420	nicotinate phosphoribosyltransferase family protein / NAPRTase family protein	0.66	1.5
267135_at	AT2G23430	ICK1 (KIP-RELATED PROTEIN 1)	-0.12	-1.29
267121_at	AT2G23540	GDSL-motif lipase/hydrolase family protein	-0.58	-2.41
267128_at	AT2G23620	esterase, putative	-0.45	-2.18
267287_at	AT2G23630	SKS16 (SKU5 Similar 16); copper ion binding / pectinesterase	-0.07	-3.22
267288_at	AT2G23680	stress-responsive protein, putative	1.2	0.94
267289_at	AT2G23770	protein kinase family protein / peptidoglycan-binding LysM domain-containing protein	1.49	0.49
267293_at	AT2G23810	TET8 (TETRASPANIN8)	1.25	1.91
265999_at	AT2G24100	similar to unknown protein [Arabidopsis thaliana] (TAIR:AT4G30780.1); similar to hypothetical protein MtrDRAFT_AC126784g9v2 [Medicago truncatula] (GB:ABE94678.1)	0.69	2.12
265993_at	AT2G24160		1.35	0
265994_at	AT2G24170	endomembrane protein 70, putative	-0.03	-1.34
266000_at	AT2G24180	CYP71B6 (CYTOCHROME P450 71B6); oxygen binding	0.4	1.75
265688_at	AT2G24300	calmodulin-binding protein	-0.52	-1.21
263797_at	AT2G24570	WRKY17 (WRKY DNA-binding protein 17); transcription factor	0.41	-1.33
263800_at	AT2G24600	ankyrin repeat family protein	1.86	0.9
263795_at	AT2G24610	ATCNGC14 (cyclic nucleotide gated channel 14); calmodulin binding / cyclic nucleotide binding / ion channel	0.18	-1.17
263318_at	AT2G24762	similar to GDU1 (GLUTAMINE DUMPER 1) [Arabidopsis thaliana] (TAIR:AT4G31730.1); similar to At5g57685 [Medicago truncatula] (GB:ABE81292.1)	-0.84	-1.53
263552_x_at	AT2G24980	proline-rich extensin-like family protein	-1.27	-7.32
263536_at	AT2G25000	WRKY60 (WRKY DNA-binding protein 60); transcription factor	-0.21	-1.43
264402_at	AT2G25140	CLPB-M/CLPB4/HSP98.7 (HEAT SHOCK PROTEIN 98.7); ATP binding / ATPase	0.9	1.36
264379_at	AT2G25200	similar to unknown protein [Arabidopsis thaliana] (TAIR:AT5G11000.1); similar to Os08g0439600 [Oryza sativa (japonica cultivar-group)] (GB:NP_001061898.1); similar to unknown protein [Oryza sativa (japonica cultivar-group)] (GB:BAD28921.1); contains Inter	0.05	1.27
265660_at	AT2G25470	leucine-rich repeat family protein	0.11	-2.14
265897_at	AT2G25680	sulfate transporter	-1.01	-1.71
266658_at	AT2G25735	unknown protein	4.09	3.53
266649_at	AT2G25810	TIP4;1 (tonoplast intrinsic protein 4;1); water channel	-0.51	-3.79
266838_at	AT2G25980	jacalin lectin family protein	-0.52	-5.67
257365_x_at	AT2G26020	PDF1.2b (plant defensin 1.2b)	0.41	1.68
266841_at	AT2G26150	ATHSFA2 (Arabidopsis thaliana heat shock transcription factor A2); DNA binding / transcription factor	5.95	5.73
267381_at	AT2G26190	calmodulin-binding family protein	1.92	1.76
267372_at	AT2G26290	ARSK1 (ROOT-SPECIFIC KINASE 1); kinase	-0.19	2.01
245033_at	AT2G26380	disease resistance protein-related / LRR protein-related	0.92	1.56
245052_at	AT2G26440	pectinesterase family protein	0	-1.19
245041_at	AT2G26530	AR781	3.69	4.57
245038_at	AT2G26560	PLP2 (PHOSPHOLIPASE A 2A); nutrient reservoir	2.31	1.55
267619_at	AT2G26730	leucine-rich repeat transmembrane protein kinase, putative	-0.43	-1.01
266851_at	AT2G26820	ATPP2-A3 (Phloem protein 2-A3); GTP binding	-0.35	-1.42
266860_at	AT2G26870	phosphoesterase family protein	-0.05	1.43
266307_at	AT2G27000	CYP705A8 (cytochrome P450, family 705, subfamily A, polypeptide 8); oxygen binding	-0.48	-2.73
263082_at	AT2G27200	GTP-binding family protein	0	1.68
265620_at	AT2G27310	F-box family protein	1.13	1.89
265648_at	AT2G27500	glycosyl hydrolase family 17 protein	0.58	1.09
266261_at	AT2G27580	zinc finger (AN1-like) family protein	0.76	1.2
266262_at	AT2G27590	similar to conserved hypothetical protein [Medicago truncatula] (GB:ABE93200.1); contains domain no description (G3D.3.40.50.150); contains domain S-adenosyl-L-methionine-dependent methyltransferases (SSF53335)	-0.3	-1.16
266247_at	AT2G27660	DC1 domain-containing protein	-0.14	-2.24
266246_at	AT2G27690	CYP94C1 (cytochrome P450, family 94, subfamily C, polypeptide 1); oxygen binding	-0.04	-1.42
266264_at	AT2G27775	similar to binding [Arabidopsis thaliana] (TAIR:AT2G27800.1)	-0.12	-1.37
266259_at	AT2G27830	similar to pentatricopeptide (PPR) repeat-containing protein [Arabidopsis thaliana] (TAIR:AT4G22760.1); similar to hypothetical protein [Catharanthus roseus] (GB:CAC09928.1)	1.84	3.27
266253_at	AT2G27840	HDT4 (histone deacetylase 13)	-0.1	-1.36
264071_at	AT2G27920	SCPL51; serine carboxypeptidase	-0.52	-1.07
265545_at	AT2G28250	protein kinase family protein	-0.11	-1.67
265547_at	AT2G28305	similar to unknown protein [Arabidopsis thaliana] (TAIR:AT2G37210.1); similar to Conserved hypothetical protein 730 [Medicago truncatula] (GB:ABE89044.1); contains InterPro domain Conserved hypothetical protein 730; (InterPro:IPR005269)	0.09	1.45
265276_at	AT2G28400	similar to unknown protein [Arabidopsis thaliana] (TAIR:AT5G60680.1); similar to Protein of unknown function DUF584 [Medicago truncatula] (GB:ABE80969.1); contains InterPro domain Protein of unknown function DUF584; (InterPro:IPR007608)	1.33	2.83
264057_at	AT2G28550	TOE1 (TARGET OF EAT1 1); DNA binding / transcription factor	-1.18	-1.16
264082_at	AT2G28570	unknown protein	1.12	0.26
263435_at	AT2G28600	ATP binding / ATP-dependent helicase/ nucleic acid binding	-0.1	-1.02
263443_at	AT2G28630	beta-ketoacyl-CoA synthase family protein	-0.08	-2.09
263437_at	AT2G28670	disease resistance-responsive family protein / fibroin-related	-0.54	-4.14
266225_at	AT2G28900	OEP16 (OUTER ENVELOPE PROTEIN 16); protein translocase	-0.2	-1.37
266782_at	AT2G29120	ATGLR2.7 (Arabidopsis thaliana glutamate receptor 2.7)	0.05	-1.57
266277_at	AT2G29310	tropinone reductase, putative / tropine dehydrogenase, putative	-0.09	1
266276_at	AT2G29330	tropinone reductase, putative / tropine dehydrogenase, putative	-0.58	-1.77
266265_at	AT2G29340	short-chain dehydrogenase/reductase (SDR) family protein	0.38	1.16
266292_at	AT2G29350	SAG13 (Senescence-associated gene 13); oxidoreductase	0.31	1.94
266296_at	AT2G29420	ATGSTU7 (GLUTATHIONE S-TRANSFERASE 25); glutathione transferase	2.23	3.61
266271_at	AT2G29440	ATGSTU6 (GLUTATHIONE S-TRANSFERASE 24); glutathione transferase	0.66	1.27
266299_at	AT2G29450	ATGSTU5 (Arabidopsis thaliana Glutathione S-transferase (class tau) 5); glutathione transferase	1.56	1.72
266267_at	AT2G29460	ATGSTU4 (GLUTATHIONE S-TRANSFERASE 22); glutathione transferase	1.83	5.83
266270_at	AT2G29470	ATGSTU3 (GLUTATHIONE S-TRANSFERASE 21); glutathione transferase	0.04	3.32
266269_at	AT2G29480	ATGSTU2 (GLUTATHIONE S-TRANSFERASE 20); glutathione transferase	0.28	3.26
266290_at	AT2G29490	ATGSTU1 (GLUTATHIONE S-TRANSFERASE 19); glutathione transferase	0.96	3.21
266294_at	AT2G29500	17.6 kDa class I small heat shock protein (HSP17.6B-CI)	3.75	5.71
266617_at	AT2G29670	binding	-0.35	-1.61
266669_at	AT2G29750	UDP-glucoronosyl/UDP-glucosyl transferase family protein	-0.34	-2.59
266835_at	AT2G29990	NDA2 (ALTERNATIVE NAD(P)H DEHYDROGENASE 2); NADH dehydrogenase	0.64	2.85
266808_at	AT2G29995	unknown protein	-0.37	-2.25
266832_at	AT2G30040	MAPKKK14 (Mitogen-activated protein kinase kinase kinase 14); kinase	0.68	2.28
267300_at	AT2G30140	UDP-glucoronosyl/UDP-glucosyl transferase family protein	0.9	2.32
267307_at	AT2G30210	LAC3 (laccase 3); copper ion binding / oxidoreductase	-0.55	-4.24
267246_at	AT2G30250	WRKY25 (WRKY DNA-binding protein 25); transcription factor	0.61	1.24
255873_at	AT2G30340	LOB domain protein 13 / lateral organ boundaries domain protein 13 (LBD13)	-0.1	-1.88
255872_at	AT2G30360	CIPK11 (SNF1-RELATED PROTEIN KINASE 3.22, SOS3-INTERACTING PROTEIN 4); kinase	0.12	1
267493_at	AT2G30400	ATOFP2/OFP2 (ARABIDOPSIS THALIANA OVATE FAMILY PROTEIN 2)	0.37	4
267497_at	AT2G30540	glutaredoxin family protein	0.75	1.73
267496_at	AT2G30550	lipase class 3 family protein	0.21	1.57
267572_at	AT2G30660	3-hydroxyisobutyryl-coenzyme A hydrolase, putative / CoA-thioester hydrolase, putative	-0.51	-1.13
267573_at	AT2G30670	tropinone reductase, putative / tropine dehydrogenase, putative	-0.67	-5.32
267565_at	AT2G30750	CYP71A12 (cytochrome P450, family 71, subfamily A, polypeptide 12); oxygen binding	0.82	5.89
267567_at	AT2G30770	CYP71A13 (cytochrome P450, family 71, subfamily A, polypeptide 13); oxygen binding	-0.42	4.47
267209_at	AT2G30930	similar to unknown protein [Arabidopsis thaliana] (TAIR:AT1G06540.1)	-0.24	-1.78
266471_at	AT2G31060	elongation factor family protein	-0.15	-1.19
264113_at	AT2G31260	APG9 (AUTOPHAGY 9)	0.21	1.43
263448_at	AT2G31660	SAD2 (SUPER SENSITIVE TO ABA AND DROUGHT2); protein transporter	0.01	-1.14
263473_at	AT2G31750	UGT74D1 (UDP-glucosyl transferase 74D1); UDP-glycosyltransferase/ abscisic acid glucosyltransferase/ transferase, transferring glycosyl groups / transferase, transferring hexosyl groups	-0.16	1.36
263475_at	AT2G31945	similar to unknown protein [Arabidopsis thaliana] (TAIR:AT1G05575.1); similar to hypothetical protein [Oryza sativa (japonica cultivar-group)] (GB:BAD38225.1); similar to Os06g0207200 [Oryza sativa (japonica cultivar-group)] (GB:NP_001057099.1); similar t	2.75	3.33
263472_at	AT2G31955	CNX2 (COFACTOR OF NITRATE REDUCTASE AND XANTHINE DEHYDROGENASE 2); catalytic	0.52	1.34
265668_at	AT2G32020	GCN5-related N-acetyltransferase (GNAT) family protein	1.21	2.83
265725_at	AT2G32030	GCN5-related N-acetyltransferase (GNAT) family protein	3.84	4.33
265675_at	AT2G32120	HSP70T-2; ATP binding	3.3	4.38
265723_at	AT2G32140	transmembrane receptor	0.34	2.06
265680_at	AT2G32150	haloacid dehalogenase-like hydrolase family protein	0.68	1.62
265730_at	AT2G32220	60S ribosomal protein L27 (RPL27A)	-0.05	-1.43
265679_at	AT2G32240	similar to unknown protein [Arabidopsis thaliana] (TAIR:AT1G05320.3); similar to kinesin, putative [Leishmania major] (GB:CAJ04095.1); similar to OSIGBa0126B18.8 [Oryza sativa (indica cultivar-group)] (GB:CAH66915.1); similar to OSJNBa0008M17.5 [Oryza sat	0.81	1.42
266360_at	AT2G32250	FRS2 (FAR1-RELATED SEQUENCE 2); zinc ion binding	0.59	1.04
266336_at	AT2G32270	ZIP3 (ZINC TRANSPORTER 3 PRECURSOR); zinc ion transporter	-0.15	-3.08
266356_at	AT2G32300	UCC1 (UCLACYANIN 1); copper ion binding	-0.28	-2.99
266334_at	AT2G32380	similar to unknown protein [Arabidopsis thaliana] (TAIR:AT1G05210.1); similar to hypothetical protein [Oryza sativa (japonica cultivar-group)] (GB:BAC57387.1); similar to Os07g0458700 [Oryza sativa (japonica cultivar-group)] (GB:NP_001059570.1)	-0.26	-1.02
266335_at	AT2G32440	KAO2 (ENT-KAURENOIC ACID HYDROXYLASE 2); oxygen binding	-0.12	1.45
267595_at	AT2G32990	glycosyl hydrolase family 9 protein	-1.31	-2.41
255795_at	AT2G33380	RD20 (RESPONSIVE TO DESSICATION 20); calcium ion binding	0.15	2.65
255818_at	AT2G33570	similar to unknown protein [Arabidopsis thaliana] (TAIR:AT5G44670.1); similar to Os06g0328800 [Oryza sativa (japonica cultivar-group)] (GB:NP_001057533.1); similar to Os02g0712500 [Oryza sativa (japonica cultivar-group)] (GB:NP_001047907.1); similar to un	0.22	-1.23
267448_at	AT2G33700	protein phosphatase 2C, putative / PP2C, putative	0.42	1.38
267451_at	AT2G33710	AP2 domain-containing transcription factor family protein	2.39	3.46
267457_at	AT2G33790	pollen Ole e 1 allergen and extensin family protein	-0.36	-6
267461_at	AT2G33830	dormancy/auxin associated family protein	0.16	2.72
267459_at	AT2G33850	similar to unknown protein [Arabidopsis thaliana] (TAIR:AT1G28400.1); similar to unknown [Brassica napus] (GB:AAC06020.1)	-0.78	-1.73
256712_at	AT2G34020	calcium ion binding	-0.12	-2.78
256722_at	AT2G34050	similar to unknown protein [Oryza sativa (japonica cultivar-group)] (GB:BAD15967.1); contains InterPro domain ATP11; (InterPro:IPR010591)	-0.09	-1
267004_at	AT2G34260	transducin family protein / WD-40 repeat family protein	-0.09	-1.05
267040_at	AT2G34300	dehydration-responsive protein-related	0.1	-1.11
266996_at	AT2G34490	CYP710A2 (cytochrome P450, family 710, subfamily A, polypeptide 2); C-22 sterol desaturase/ oxygen binding	-0.85	-1.06
266995_at	AT2G34500	CYP710A1 (cytochrome P450, family 710, subfamily A, polypeptide 1); C-22 sterol desaturase/ oxygen binding	0.87	6.78
266899_at	AT2G34620	mitochondrial transcription termination factor-related / mTERF-related	-0.12	1.2
267319_at	AT2G34660	ATMRP2 (MULTIDRUG RESISTANCE-ASSOCIATED PROTEIN 2); ATPase, coupled to transmembrane movement of substances	0.88	2.41
267414_at	AT2G34790	EDA28/MEE23 (embryo sac development arrest 28, maternal effect embryo arrest 23); electron carrier	0.29	2.65
267425_at	AT2G34810	FAD-binding domain-containing protein	-0.24	1.56
267409_at	AT2G34910	similar to unknown protein [Arabidopsis thaliana] (TAIR:AT1G30850.1); similar to hypothetical protein [Oryza sativa (japonica cultivar-group)] (GB:BAD61849.1)	-0.74	-1.54
266489_at	AT2G35190	NPSN11 (NOVEL PLANT SNARE 11); protein transporter	-0.16	-1.23
266546_at	AT2G35270	DNA-binding protein-related	-0.23	-1.23
265841_at	AT2G35710	glycogenin glucosyltransferase (glycogenin)-related	1.99	0.27
265796_at	AT2G35730	heavy-metal-associated domain-containing protein	0.27	2.92
263941_at	AT2G35860	beta-Ig-H3 domain-containing protein / fasciclin domain-containing protein	0.35	-1.91
263935_at	AT2G35930	U-box domain-containing protein	1.13	1.66
263948_at	AT2G35980	YLS9 (YELLOW-LEAF-SPECIFIC GENE 9)	0	4.29
263284_at	AT2G36100	integral membrane family protein	-0.74	-4.02
263931_at	AT2G36220	similar to unknown protein [Arabidopsis thaliana] (TAIR:AT3G52710.1); similar to Os11g0153300 [Oryza sativa (japonica cultivar-group)] (GB:NP_001065777.1); similar to calcium/calmodulin protein kinase 1 [Nicotiana tabacum] (GB:AAN71903.1)	1.96	2.27
263913_at	AT2G36570	leucine-rich repeat transmembrane protein kinase, putative	-0.89	-1.37
265204_at	AT2G36650	similar to CHUP1 (CHLOROPLAST UNUSUAL POSITIONING 1) [Arabidopsis thaliana] (TAIR:AT3G25690.1); similar to Actin-binding, actinin-type [Medicago truncatula] (GB:ABE90348.1); contains InterPro domain Proteasome activator, REGalpha subunit; (InterPro:IPR009	1.28	0.37
265208_at	AT2G36690	oxidoreductase, 2OG-Fe(II) oxygenase family protein	0.01	-1.41
265197_at	AT2G36750	UGT72C1 (UDP-glucosyl transferase 72C1); UDP-glycosyltransferase/ transferase, transferring glycosyl groups	0.48	1.44
263866_at	AT2G36950	heavy-metal-associated domain-containing protein	2	3.22
263847_at	AT2G36970	UDP-glucoronosyl/UDP-glucosyl transferase family protein	0.7	1.97
263845_at	AT2G37040	PAL1 (PHE AMMONIA LYASE 1); phenylalanine ammonia-lyase	0.36	1.53
265471_at	AT2G37130	peroxidase 21 (PER21) (P21) (PRXR5)	-0.87	-2.51
265470_at	AT2G37150	zinc finger (C3HC4-type RING finger) family protein	0.02	2.26
265958_at	AT2G37250	ADK/ATPADK1 (ADENOSINE KINASE); nucleotide kinase	-0.06	-1.04
266010_at	AT2G37430	zinc finger (C2H2 type) family protein (ZAT11)	4.46	4.23
267169_at	AT2G37540	short-chain dehydrogenase/reductase (SDR) family protein	0.26	-1.49
267181_at	AT2G37760	aldo/keto reductase family protein	0.13	1.09
267168_at	AT2G37770	aldo/keto reductase family protein	0.27	1.49
266101_at	AT2G37940	similar to phosphatidic acid phosphatase-related / PAP2-related [Arabidopsis thaliana] (TAIR:AT3G54020.1); similar to Os01g0850100 [Oryza sativa (japonica cultivar-group)] (GB:NP_001044812.1); similar to hypothetical protein PY02331 [Plasmodium yoelii yoe	0.75	1.19
266097_at	AT2G37970	SOUL heme-binding family protein	0.53	1.92
266090_at	AT2G38000	chaperone protein dnaJ-related	0.2	1.01
267140_at	AT2G38250	DNA-binding protein-related	0.96	1.9
267142_at	AT2G38290	ATAMT2 (AMMONIUM TRANSPORTER 2); ammonium transporter	0.57	1.26
267026_at	AT2G38340	AP2 domain-containing transcription factor, putative (DRE2B)	0	2.41
267036_at	AT2G38465	unknown protein	0.05	1.1
267028_at	AT2G38470	WRKY33 (WRKY DNA-binding protein 33); transcription factor	2.92	3.27
263265_at	AT2G38820	similar to unknown protein [Arabidopsis thaliana] (TAIR:AT3G22970.1); similar to unknown protein [Oryza sativa (japonica cultivar-group)] (GB:AAP44687.1); similar to expressed protein [Oryza sativa (japonica cultivar-group)] (GB:AAT76408.1); similar to Os	0.34	1.62
266167_at	AT2G38860	YLS5 (yellow-leaf-specific gene 5)	0.24	1.61
266142_at	AT2G39030	GCN5-related N-acetyltransferase (GNAT) family protein	-0.24	3.34
266992_at	AT2G39200	MLO12 (MILDEW RESISTANCE LOCUS O 12); calmodulin binding	0.37	-1.49
266989_at	AT2G39330	jacalin lectin family protein	0.34	2
266983_at	AT2G39400	hydrolase, alpha/beta fold family protein	1.92	2.12
266977_at	AT2G39420	esterase/lipase/thioesterase family protein	-0.2	-1.19
266978_at	AT2G39430	disease resistance-responsive protein-related / dirigent protein-related	-0.14	-1.23
266967_at	AT2G39530	integral membrane protein, putative	-0.37	-4.46
266984_at	AT2G39570	ACT domain-containing protein	0.45	1.05
267623_at	AT2G39650	similar to unknown protein [Arabidopsis thaliana] (TAIR:AT3G07350.1); similar to unknown protein [Oryza sativa (japonica cultivar-group)] (GB:AAP44687.1); similar to expressed protein [Oryza sativa (japonica cultivar-group)] (GB:AAT76408.1); similar to Os	1.65	1.75
267621_at	AT2G39681		-1.04	-0.4
267590_at	AT2G39700	ATEXPA4 (ARABIDOPSIS THALIANA EXPANSIN A4)	-0.74	-2.01
267361_at	AT2G39920	acid phosphatase class B family protein	-1.68	0.03
267337_at	AT2G39980	transferase family protein	-0.33	1.33
267357_at	AT2G40000	similar to unknown protein [Arabidopsis thaliana] (TAIR:AT3G55840.1); similar to putative Hs1pro-1-like receptor [Glycine max] (GB:AAG44839.1); contains InterPro domain Hs1pro-1, C-terminal; (InterPro:IPR009743); contains InterPro domain Hs1pro-1, N-termi	3.82	4.16
267364_at	AT2G40080	ELF4 (EARLY FLOWERING 4)	-0.53	-1.23
263379_at	AT2G40140	CZF1/ZFAR1; transcription factor	2.18	2.22
263386_at	AT2G40150	similar to unknown protein [Arabidopsis thaliana] (TAIR:AT3G55990.1); similar to Os03g0291800 [Oryza sativa (japonica cultivar-group)] (GB:NP_001049800.1); similar to expressed protein [Oryza sativa (japonica cultivar-group)] (GB:ABF95402.1); contains Int	-0.5	-2.37
255876_at	AT2G40480	similar to unknown protein [Arabidopsis thaliana] (TAIR:AT3G56270.1); similar to putative myosin heavy chain [Dendrobium grex Madame Thong-In] (GB:AAD20814.1); similar to Os07g0677900 [Oryza sativa (japonica cultivar-group)] (GB:NP_001060633.1); similar t	-0.74	-2.28
266078_at	AT2G40670	ARR16 (response regulator 16); transcription regulator/ two-component response regulator	-0.91	-1.02
266076_at	AT2G40700	DEAD/DEAH box helicase, putative (RH17)	-0.23	-1.11
257382_at	AT2G40750	WRKY54 (WRKY DNA-binding protein 54); transcription factor	-0.1	-2.72
245090_at	AT2G40900	nodulin MtN21 family protein	-1.18	-1.32
267076_at	AT2G41090	calmodulin-like calcium-binding protein, 22 kDa (CaBP-22)	0.18	-1.22
267083_at	AT2G41100	TCH3 (TOUCH 3)	1.47	1.8
266363_at	AT2G41250	haloacid dehalogenase-like hydrolase family protein	0.16	1.45
266391_at	AT2G41290	strictosidine synthase family protein	-0.42	-1.17
266372_at	AT2G41310	ATRR3 (RESPONSE REGULATOR 3); transcription regulator	-0.34	-2.43
266368_at	AT2G41380	embryo-abundant protein-related	0.91	4.06
245119_at	AT2G41640	similar to unknown protein [Arabidopsis thaliana] (TAIR:AT3G57380.1); similar to glycosyltransferase [Medicago truncatula] (GB:CAI30145.1); contains InterPro domain Protein of unknown function DUF563; (InterPro:IPR007657)	2.43	3.04
245113_at	AT2G41660	similar to unknown protein [Arabidopsis thaliana] (TAIR:AT3G25640.1); similar to unknown protein [Oryza sativa (japonica cultivar-group)] (GB:BAD07762.1); contains InterPro domain Protein of unknown function DUF617, plant; (InterPro:IPR006460)	-0.45	-4.07
260522_x_at	AT2G41730	similar to unknown protein [Arabidopsis thaliana] (TAIR:AT5G24640.1)	1.16	3.62
260555_at	AT2G41780	unknown protein	-0.26	-1.21
260553_at	AT2G41800	similar to unknown protein [Arabidopsis thaliana] (TAIR:AT2G41810.1); similar to Os03g0807700 [Oryza sativa (japonica cultivar-group)] (GB:NP_001051644.1); similar to unknown [Ricinus communis] (GB:CAB02653.1); contains InterPro domain Galactose-binding l	-0.09	-5.97
267537_at	AT2G41880	GK-1 (GUANYLATE KINASE 1); guanylate kinase	0.96	1.56
263495_at	AT2G42530	cold-responsive protein / cold-regulated protein (cor15b)	0.06	1.18
263496_at	AT2G42570	similar to unknown protein [Arabidopsis thaliana] (TAIR:AT2G31110.2); similar to unknown [Pisum sativum] (GB:ABA29158.1); contains InterPro domain Protein of unknown function DUF231, plant; (InterPro:IPR004253)	-0.18	-2.21
263975_at	AT2G42710	ribosomal protein L1 family protein	-0.2	-1.13
263985_at	AT2G42750	DNAJ heat shock N-terminal domain-containing protein	-0.06	1.49
265266_at	AT2G42890	AML2; RNA binding	-0.07	1.31
265260_at	AT2G43000	ANAC042 (Arabidopsis NAC domain containing protein 42); transcription factor	0.02	4.72
265243_at	AT2G43040	NPG1 (NO POLLEN GERMINATION 1); calmodulin binding	-0.02	-1.19
266395_at	AT2G43100	aconitase C-terminal domain-containing protein	-0.56	-1.76
266394_at	AT2G43130	ARA4 (Arabidopsis Rab GTPase homolog A5c); GTP binding	-0.25	-1.01
257373_at	AT2G43140	DNA binding / transcription factor	-0.07	-1.64
266439_s_at	AT2G43200	dehydration-responsive family protein	-0.45	-1.47
266447_at	AT2G43290	MSS3 (MULTICOPY SUPPRESSORS OF SNF4 DEFICIENCY IN YEAST 3); calcium ion binding	-0.42	-1.32
260536_at	AT2G43400	ETFQO (ELECTRON-TRANSFER FLAVOPROTEIN:UBIQUINONE OXIDOREDUCTASE); catalytic/ electron acceptor	0.07	1.04
260540_at	AT2G43500	RWP-RK domain-containing protein	0.14	1.31
260551_at	AT2G43510	ATTI1 (ARABIDOPSIS THALIANA TRYPSIN INHIBITOR PROTEIN 1)	-0.09	1.11
260568_at	AT2G43570	chitinase, putative	0.03	1.63
260558_at	AT2G43600	glycoside hydrolase family 19 protein	-0.84	-3.18
260557_at	AT2G43610	glycoside hydrolase family 19 protein	-0.32	-5.61
260585_at	AT2G43650	Sas10/U3 ribonucleoprotein (Utp) family protein	-0.23	-1.1
260567_at	AT2G43820	GT/UGT74F2 (UDP-GLUCOSYLTRANSFERASE 74F2); UDP-glucosyltransferase/ UDP-glycosyltransferase/ transferase, transferring glycosyl groups / transferase, transferring hexosyl groups	-0.33	1.89
267222_at	AT2G43880	polygalacturonase, putative / pectinase, putative	-0.52	-1.3
267384_at	AT2G44370	DC1 domain-containing protein	0	-3.09
267385_at	AT2G44380	DC1 domain-containing protein	-0.69	-3.67
267389_at	AT2G44460	glycosyl hydrolase family 1 protein	3.68	5.35
267391_at	AT2G44480	glycosyl hydrolase family 1 protein	0.9	3.6
266869_at	AT2G44660	ALG6, ALG8 glycosyltransferase family protein	-0.12	-1.15
266821_at	AT2G44840	ATERF13/EREBP (ETHYLENE-RESPONSIVE ELEMENT BINDING FACTOR 13); DNA binding / transcription factor	-0.89	-1.12
266125_at	AT2G45050	zinc finger (GATA type) family protein	-0.75	-1.2
266124_at	AT2G45080	CYCP3;1 (cyclin p3;1); cyclin-dependent protein kinase	-0.25	-1.16
266106_at	AT2G45170	AtATG8e (AUTOPHAGY 8E); microtubule binding	1.07	1.89
245139_at	AT2G45430	DNA-binding protein-related	-0.61	-2.96
267505_at	AT2G45560	CYP76C1 (cytochrome P450, family 76, subfamily C, polypeptide 1); heme binding / iron ion binding / monooxygenase	-1.01	0.4
267559_at	AT2G45570	CYP76C2 (cytochrome P450, family 76, subfamily C, polypeptide 2); oxygen binding	0.15	3.31
266920_at	AT2G45750	dehydration-responsive family protein	-0.48	-1.23
266596_at	AT2G46150	similar to unknown protein [Arabidopsis thaliana] (TAIR:AT3G54200.1); similar to plant cell wall protein SlTFR88 [Lycopersicon esculentum] (GB:ABF39005.1); contains InterPro domain Harpin-induced 1; (InterPro:IPR010847)	-0.21	-1.03
266590_at	AT2G46240	ATBAG6/BAG6 (ARABIDOPSIS THALIANA BCL-2-ASSOCIATED ATHANOGENE 6); calmodulin binding / protein binding	4.98	5.3
266580_at	AT2G46260	BTB/POZ domain-containing protein	0.53	1.65
263783_at	AT2G46400	WRKY46 (WRKY DNA-binding protein 46); transcription factor	1.45	0.44
263775_at	AT2G46410	CPC (CAPRICE); DNA binding / transcription factor	0.29	-1.4
266322_at	AT2G46690	auxin-responsive family protein	-1.03	-1.17
266717_at	AT2G46735	unknown protein	0.56	1.61
266711_at	AT2G46740	FAD-binding domain-containing protein	-0.57	-1.83
266719_at	AT2G46830	CCA1 (CIRCADIAN CLOCK ASSOCIATED 1); transcription factor	0.34	1.75
266752_at	AT2G47000	PGP4 (P-GLYCOPROTEIN 4, P-GLYCOPROTEIN4); ATPase, coupled to transmembrane movement of substances / xenobiotic-transporting ATPase	0.56	2.03
263320_at	AT2G47180	ATGOLS1 (ARABIDOPSIS THALIANA GALACTINOL SYNTHASE 1); transferase, transferring hexosyl groups	1.07	3.46
260527_at	AT2G47270	transcription factor/ transcription regulator	0.45	-1.17
245126_at	AT2G47460	MYB12 (myb domain protein 12); DNA binding / transcription factor/ transcriptional activator	-0.08	-1.31
245173_at	AT2G47520	AP2 domain-containing transcription factor, putative	0.24	3.38
245172_at	AT2G47540	pollen Ole e 1 allergen and extensin family protein	-0.35	-3.09
245151_at	AT2G47550	pectinesterase family protein	0.2	-2
266513_at	AT2G47700	zinc finger (C3HC4-type RING finger) family protein	0.36	1.2
266461_at	AT2G47730	ATGSTF8 (GLUTATHIONE S-TRANSFERASE 8); glutathione transferase	0.73	2.04
266514_at	AT2G47890	zinc finger (B-box type) family protein	0.38	1.83
266510_at	AT2G47990	SWA1 (SLOW WALKER1); nucleotide binding	-0.26	-1.21
265772_at	AT2G48010	RKF3 (RECEPTOR-LIKE KINASE IN IN FLOWERS 3); kinase	0.38	1.2
265768_at	AT2G48020	sugar transporter, putative	-0.09	1.26
265771_at	AT2G48030	endonuclease/exonuclease/phosphatase family protein	0.08	-1.48
262349_at	AT2G48130	protease inhibitor/seed storage/lipid transfer protein (LTP) family protein	-0.33	-2.26
262317_at	AT2G48140	EDA4 (embryo sac development arrest 4); lipid binding	-0.29	-1
259276_at	AT3G01190	peroxidase 27 (PER27) (P27) (PRXR7)	-0.5	-6.42
259274_at	AT3G01220	ATHB20 (ARABIDOPSIS THALIANA HOMEOBOX PROTEIN 20); DNA binding / transcription factor	-0.1	-1.7
259264_at	AT3G01260	aldose 1-epimerase family protein	-0.37	-3.37
258957_at	AT3G01420	ALPHA-DOX1 (ALPHA-DIOXYGENASE 1)	-0.62	-3.69
259163_at	AT3G01490	protein kinase, putative	0.01	1
259178_at	AT3G01650	copine-related	0.11	2.23
259191_at	AT3G01720	similar to unknown protein [Arabidopsis thaliana] (TAIR:AT5G13500.3); similar to Os01g0904500 [Oryza sativa (japonica cultivar-group)] (GB:NP_001045124.1); similar to unnamed protein product [Ostreococcus tauri] (GB:CAL50270.1); contains domain Nucleotide	-0.11	-1.06
258947_at	AT3G01830	calmodulin-related protein, putative	1.4	1.81
258975_at	AT3G01970	WRKY45 (WRKY DNA-binding protein 45); transcription factor	0.63	3.37
258856_at	AT3G02040	SRG3 (SENESCENCE-RELATED GENE 3); glycerophosphodiester phosphodiesterase	1.46	1.37
258487_at	AT3G02550	LOB domain protein 41 / lateral organ boundaries domain protein 41 (LBD41)	-0.51	2.8
258474_at	AT3G02650	pentatricopeptide (PPR) repeat-containing protein	-0.22	-1.27
257536_at	AT3G02800	phosphoprotein phosphatase	4.03	5.08
258606_at	AT3G02840	immediate-early fungal elicitor family protein	3.23	3.67
258629_at	AT3G02850	SKOR (stelar K+ outward rectifier); cyclic nucleotide binding / outward rectifier potassium channel	-0.46	-1
258618_at	AT3G02885	GASA5 (GAST1 PROTEIN HOMOLOG 5)	-0.6	-2.45
258609_at	AT3G02910	Identical to UPF0131 protein At3g02910 [Arabidopsis Thaliana] (GB:Q9M8T3); similar to unknown protein [Arabidopsis thaliana] (TAIR:AT5G46720.1); similar to Os03g0854000 [Oryza sativa (japonica cultivar-group)] (GB:NP_001051934.1); similar to Uncharacteris	-0.38	-1.51
258871_at	AT3G03060	ATPase	0.06	-1.26
258867_at	AT3G03130	similar to unknown protein [Arabidopsis thaliana] (TAIR:AT5G17160.1); similar to hypothetical protein MtrDRAFT_AC144806g2v1 [Medicago truncatula] (GB:ABE91887.1)	-0.44	-1.06
258845_at	AT3G03150	similar to unknown protein [Arabidopsis thaliana] (TAIR:AT5G17165.1); similar to seed specific protein Bn15D1B [Brassica napus] (GB:AAP37967.1)	-0.08	1.14
258851_at	AT3G03190	ATGSTF11 (GLUTATHIONE S-TRANSFERASE F11); glutathione transferase	-1.2	-3.11
258879_at	AT3G03270	universal stress protein (USP) family protein / early nodulin ENOD18 family protein	0.06	1.61
259057_at	AT3G03310	lecithin:cholesterol acyltransferase family protein / LACT family protein	0.32	1.04
259043_at	AT3G03440	armadillo/beta-catenin repeat family protein	0.11	2.67
259169_at	AT3G03520	phosphoesterase family protein	-0.42	-1.09
259173_at	AT3G03640	GLUC (Beta-glucosidase homolog); hydrolase, hydrolyzing O-glycosyl compounds	-0.38	-1.51
259340_at	AT3G03870	similar to unknown protein [Arabidopsis thaliana] (TAIR:AT5G18130.2); similar to hypothetical protein MtrDRAFT_AC156827g15v1 [Medicago truncatula] (GB:ABE86405.1)	0.09	1.19
258815_at	AT3G04000	short-chain dehydrogenase/reductase (SDR) family protein	0.27	2.55
258805_at	AT3G04010	glycosyl hydrolase family 17 protein	0.18	3.24
258566_at	AT3G04110	GLR1 (GLUTAMATE RECEPTOR 1)	0.18	-1.11
258537_at	AT3G04210	disease resistance protein (TIR-NBS class), putative	1.19	0.89
258577_at	AT3G04220	disease resistance protein (TIR-NBS-LRR class), putative	1.38	2.2
258840_at	AT3G04620	nucleic acid binding	0.02	1.93
258792_at	AT3G04640	glycine-rich protein	1.38	2.07
258803_at	AT3G04670	WRKY39 (WRKY DNA-binding protein 39); transcription factor	0.31	1.34
259312_at	AT3G05200	ATL6 (Arabidopsis T?xicos en Levadura 6); protein binding / zinc ion binding	1.39	2.01
259325_at	AT3G05320	similar to protein-O-fucosyltransferase 1 [Saccharum officinarum] (GB:CAH40838.1)	0.56	-1.93
259297_at	AT3G05360	disease resistance family protein / LRR family protein	0.7	2.41
259298_at	AT3G05370	disease resistance family protein	2.22	2.35
259106_at	AT3G05490	RALFL22 (RALF-LIKE 22)	-0.19	-1.85
258894_at	AT3G05650	disease resistance family protein	0.97	1.26
258897_at	AT3G05730	Encodes a defensin-like (DEFL) family protein.	-0.21	-1.33
258751_at	AT3G05890	RCI2B (RARE-COLD-INDUCIBLE 2B)	0.06	-4.42
258736_at	AT3G05900	neurofilament protein-related	-0.19	-1.01
258750_at	AT3G05910	pectinacetylesterase, putative	-0.19	-1.14
258745_at	AT3G05920	heavy-metal-associated domain-containing protein	-1.12	-2.42
258470_at	AT3G06035	Identical to Putative GPI-anchored protein At3g06035 precursor [Arabidopsis Thaliana] (GB:Q84MC0;GB:Q8H7F7;GB:Q8L9J0); similar to unknown protein [Arabidopsis thaliana] (TAIR:AT5G19250.1); similar to Os07g0645000 [Oryza sativa (japonica cultivar-group)] (	-0.32	-1.68
258882_at	AT3G06330	zinc finger (C3HC4-type RING finger) family protein	0.55	2.19
258880_at	AT3G06420	ATG8H (AUTOPHAGY 8H); microtubule binding	0.45	1.93
258507_at	AT3G06500	beta-fructofuranosidase, putative / invertase, putative / saccharase, putative / beta-fructosidase, putative	0.73	2.22
258505_at	AT3G06530	BAP28-related	0.01	-1.14
258528_at	AT3G06770	glycoside hydrolase family 28 protein / polygalacturonase (pectinase) family protein	-0.58	-1
258501_at	AT3G06780	glycine-rich protein	1.5	1.91
258541_at	AT3G07000	DC1 domain-containing protein	-0.82	-1.59
258545_at	AT3G07050	GTP-binding family protein	-0.14	-1.15
258830_at	AT3G07090	similar to unknown protein [Arabidopsis thaliana] (TAIR:AT5G25170.1); similar to expressed protein [Oryza sativa (japonica cultivar-group)] (GB:ABB47783.1); similar to unknown protein [Oryza sativa] (GB:AAG16855.1); similar to Os02g0814000 [Oryza sativa (	1.29	1.9
259010_at	AT3G07340	basic helix-loop-helix (bHLH) family protein	-0.13	-2.46
259015_at	AT3G07350	similar to unknown protein [Arabidopsis thaliana] (TAIR:AT3G25240.1); similar to Os01g0915000 [Oryza sativa (japonica cultivar-group)] (GB:NP_001045184.1); similar to uncharacterized plant-specific domain TIGR01615 family protein, expressed [Oryza sativa	0.25	1.4
259019_at	AT3G07370	ATCHIP/CHIP (CARBOXYL TERMINUS OF HSC70-INTERACTING PROTEIN); ubiquitin-protein ligase	0.64	1.59
259020_at	AT3G07470	similar to unknown protein [Arabidopsis thaliana] (TAIR:AT3G07460.1); similar to hypothetical protein [Nicotiana tabacum] (GB:CAI84656.1); contains InterPro domain Protein of unknown function DUF538; (InterPro:IPR007493)	-0.11	-1.1
259068_at	AT3G07560	APM2/PEX13 (ABERRANT PEROXISOME MORPHOLOGY 2); protein binding	0.16	1.01
259243_at	AT3G07565	similar to unknown protein [Arabidopsis thaliana] (TAIR:AT1G10820.2); similar to OSJNBa0067K08.3 [Oryza sativa (japonica cultivar-group)] (GB:CAE03109.1); similar to Os05g0305700 [Oryza sativa (japonica cultivar-group)] (GB:NP_001055150.1); similar to H03	0.56	1.01
259251_at	AT3G07600	heavy-metal-associated domain-containing protein	-0.45	-1.16
259226_at	AT3G07700	ABC1 family protein	0.09	1.1
259228_at	AT3G07720	kelch repeat-containing protein	0.33	1.68
258633_at	AT3G07990	SCPL27 (serine carboxypeptidase-like 27); serine carboxypeptidase	-0.41	-1.55
258646_at	AT3G08040	FRD3 (FERRIC REDUCTASE DEFECTIVE 3); antiporter	-0.36	1.64
258691_at	AT3G08630	similar to alphavirus core protein family [Arabidopsis thaliana] (TAIR:AT3G08640.1); similar to Os01g0812900 [Oryza sativa (japonica cultivar-group)] (GB:NP_001044596.1); similar to unknown protein [Oryza sativa (japonica cultivar-group)] (GB:BAD68215.1);	-0.16	-1.1
258678_at	AT3G08690	UBC11 (ubiquitin-conjugating enzyme 11); ubiquitin-protein ligase	0.24	1.07
258682_at	AT3G08720	ATPK19/ATPK2 (ARABIDOPSIS THALIANA SERINE/THREONINE PROTEIN KINASE 19, ARABIDOPSIS THALIANA SERINE/THREONINE PROTEIN KINASE 2); kinase	2.35	1.8
258683_at	AT3G08760	ATSIK; kinase	1.26	2.34
258984_at	AT3G08970	DNAJ heat shock N-terminal domain-containing protein	2.96	4.02
259213_at	AT3G09010	protein kinase family protein	1.33	2.34
259211_at	AT3G09020	alpha 1,4-glycosyltransferase family protein / glycosyltransferase sugar-binding DXD motif-containing protein	1.57	2.92
259040_at	AT3G09270	ATGSTU8 (Arabidopsis thaliana Glutathione S-transferase (class tau) 8); glutathione transferase	0.15	1.21
259037_at	AT3G09350	armadillo/beta-catenin repeat family protein	2.77	3.71
259033_at	AT3G09410	pectinacetylesterase family protein	2.54	4.91
258719_at	AT3G09540	pectate lyase family protein	-0.52	-1.39
258650_at	AT3G09830	protein kinase, putative	1.17	0.87
258941_at	AT3G09940	MDHAR (MONODEHYDROASCORBATE REDUCTASE); monodehydroascorbate reductase (NADH)	0.08	-1.93
258939_at	AT3G10020	similar to Os12g0147200 [Oryza sativa (japonica cultivar-group)] (GB:NP_001066153.1); similar to Os11g0149200 [Oryza sativa (japonica cultivar-group)] (GB:NP_001065754.1)	2.59	3.3
259153_at	AT3G10250	similar to unknown protein [Arabidopsis thaliana] (TAIR:AT5G04090.2); similar to unknown protein [Oryza sativa (japonica cultivar-group)] (GB:BAD10374.1); similar to Os02g0137100 [Oryza sativa (japonica cultivar-group)] (GB:NP_001045827.1); contains Inter	0.02	1.02
259149_at	AT3G10340	phenylalanine ammonia-lyase, putative	0.14	3.66
258925_at	AT3G10420	sporulation protein-related	0.35	1.44
258923_at	AT3G10450	SCPL7; serine carboxypeptidase	-0.01	1.13
258921_at	AT3G10500	ANAC053 (Arabidopsis NAC domain containing protein 53); transcription factor	1.05	2.14
258965_at	AT3G10530	transducin family protein / WD-40 repeat family protein	-0.25	-1.39
258915_at	AT3G10640	SNF7 family protein	0.9	1.18
256442_at	AT3G10930	unknown protein	3.29	3.43
258786_at	AT3G11820	SYP121 (syntaxin 121); t-SNARE	1.28	1.34
258787_at	AT3G11840	U-box domain-containing protein	2.45	2.82
258727_at	AT3G11930	universal stress protein (USP) family protein	-0.05	1.63
256661_at	AT3G11964	S1 RNA-binding domain-containing protein	-0.1	-1.05
256275_at	AT3G12110	ACT11 (ACTIN-11); structural constituent of cytoskeleton	0	-1.48
256266_at	AT3G12320	similar to unknown protein [Arabidopsis thaliana] (TAIR:AT5G06980.1); similar to ACI112 [Lycopersicon esculentum] (GB:AAY97870.1)	0.61	2.61
256233_at	AT3G12360	ankyrin repeat family protein	0.51	1.07
256234_at	AT3G12370	ribosomal protein L10 family protein	-0.19	-1
256243_at	AT3G12500	ATHCHIB (BASIC CHITINASE); chitinase	0.02	1.24
256285_at	AT3G12510	similar to AGL56 (AGAMOUS LIKE-56), DNA binding / transcription factor [Arabidopsis thaliana] (TAIR:AT1G60880.1); similar to At3g12510-like protein [Boechera stricta] (GB:ABB89768.1); contains domain MADS BOX PROTEIN (PTHR11945); contains domain MADS BOX	0.03	1.98
256244_at	AT3G12520	SULTR4;2 (sulfate transporter 4;2); sulfate transporter	1.34	1.44
256245_at	AT3G12580	HSP70 (heat shock protein 70); ATP binding	2.52	4.06
256237_at	AT3G12610	DRT100 (DNA-DAMAGE REPAIR/TOLERATION 100); protein binding	-0.69	-1.32
257700_at	AT3G12740	LEM3 (ligand-effect modulator 3) family protein / CDC50 family protein	0.86	1.5
257694_at	AT3G12860	nucleolar protein Nop56, putative	-0.27	-1.37
257185_at	AT3G13100	ATMRP7 (Arabidopsis thaliana multidrug resistance-associated protein 7)	0.88	1.86
257658_at	AT3G13230	nucleic acid binding	-0.27	-1.09
256958_at	AT3G13430	zinc finger (C3HC4-type RING finger) family protein	0.62	1.17
256962_at	AT3G13560	glycosyl hydrolase family 17 protein	-0.42	-1.04
256650_at	AT3G13620	amino acid permease family protein	-0.03	1.07
256788_at	AT3G13730	CYP90D1 (CYTOCHROME P450, FAMILY 90, SUBFAMILY D, POLYPEPTIDE 1); oxidoreductase, acting on paired donors, with incorporation or reduction of molecular oxygen, NADH or NADPH as one donor, and incorporation of one atom of oxygen / oxygen binding	-0.13	-1.22
256774_at	AT3G13760	DC1 domain-containing protein	-0.35	-1.35
258201_at	AT3G13910	similar to unknown protein [Arabidopsis thaliana] (TAIR:AT2G19460.1); similar to hypothetical protein MtrDRAFT_AC152551g19v1 [Medicago truncatula] (GB:ABE86249.1)	0.4	1.36
258202_at	AT3G13940	DNA binding / DNA-directed RNA polymerase	-0.17	-1.3
258203_at	AT3G13950	similar to unknown protein [Arabidopsis thaliana] (TAIR:AT4G13266.1); similar to conserved hypothetical protein [Medicago truncatula] (GB:ABE80572.1)	1.56	4.45
258207_at	AT3G14050	RSH2 (RELA-SPOT HOMOLOG); catalytic	1.21	1.97
256999_at	AT3G14200	DNAJ heat shock N-terminal domain-containing protein	1.69	0.96
258362_at	AT3G14280	similar to hypothetical protein MtrDRAFT_AC157534g12v1 [Medicago truncatula] (GB:ABE86457.1)	-0.22	-2.61
258357_at	AT3G14350	leucine-rich repeat transmembrane protein kinase, putative	0.08	-1.07
258367_at	AT3G14370	WAG2; kinase	-0.67	-1.19
258063_at	AT3G14620	CYP72A8 (cytochrome P450, family 72, subfamily A, polypeptide 8); oxygen binding	0.74	2.49
258114_at	AT3G14660	CYP72A13 (cytochrome P450, family 72, subfamily A, polypeptide 13); oxygen binding	0.43	1.88
258064_at	AT3G14680	CYP72A14 (cytochrome P450, family 72, subfamily A, polypeptide 14); oxygen binding	-0.27	-1.02
258094_at	AT3G14690	CYP72A15 (cytochrome P450, family 72, subfamily A, polypeptide 15); oxygen binding	0.3	1.26
257217_at	AT3G14940	ATPPC3 (PHOSPHOENOLPYRUVATE CARBOXYLASE 3); phosphoenolpyruvate carboxylase	-0.11	-2.69
257216_at	AT3G14990	4-methyl-5(b-hydroxyethyl)-thiazole monophosphate biosynthesis protein, putative	1.64	3.05
257211_at	AT3G15080	exonuclease family protein	-0.26	-1.03
257080_at	AT3G15240	similar to unknown protein [Arabidopsis thaliana] (TAIR:AT5G53900.2); similar to expressed protein [Oryza sativa (japonica cultivar-group)] (GB:ABA93307.2); contains domain gb def: At3g15240 (PTHR13902:SF3); contains domain SERINE/THREONINE-PROTEIN KINASE	-0.34	-1.32
257105_at	AT3G15300	VQ motif-containing protein	-0.7	-1.65
258397_at	AT3G15357	similar to zinc finger protein-related [Arabidopsis thaliana] (TAIR:AT5G63740.1); similar to hypothetical protein PF14_0191 [Plasmodium falciparum 3D7] (GB:NP_702079.1)	0.04	-2.67
258402_at	AT3G15450	similar to unknown protein [Arabidopsis thaliana] (TAIR:AT4G27450.1); similar to unknown [Glycine max] (GB:AAG00940.1); contains domain ASPARAGINE SYNTHETASE (PTHR11772); contains domain no description (G3D.3.60.20.10); contains domain N-terminal nucleoph	2.19	2.61
258396_at	AT3G15460	brix domain-containing protein	-0.07	-1.23
258395_at	AT3G15500	ATNAC3 (ARABIDOPSIS NAC DOMAIN CONTAINING PROTEIN 55); transcription factor	0.15	1.62
257294_at	AT3G15570	phototropic-responsive NPH3 family protein	-1.04	0.57
258225_at	AT3G15630	similar to unknown protein [Arabidopsis thaliana] (TAIR:AT1G52720.1); similar to conserved hypothetical protein [Medicago truncatula] (GB:ABE92597.1)	0.5	1.25
258270_at	AT3G15650	phospholipase/carboxylesterase family protein	0.16	-3.52
258252_at	AT3G15720	glycoside hydrolase family 28 protein / polygalacturonase (pectinase) family protein	-1.49	-2.66
258275_at	AT3G15760	similar to unknown protein [Arabidopsis thaliana] (TAIR:AT1G52565.1); similar to conserved hypothetical protein [Medicago truncatula] (GB:ABD28733.1)	2.18	3.19
258262_at	AT3G15770	similar to unknown protein [Arabidopsis thaliana] (TAIR:AT5G25360.1); similar to hypothetical protein [Glycine max] (GB:AAN03467.1)	0.88	1.52
257798_at	AT3G15950	(TSA1-LIKE); unknown protein	-0.38	-1.27
258287_at	AT3G15990	SULTR3;4 (SULTR3;4); sulfate transporter	1.73	3.65
258336_at	AT3G16050	A37 (PYRIDOXINE BIOSYNTHESIS 1.2); protein heterodimerization	1.26	1.07
258332_at	AT3G16180	proton-dependent oligopeptide transport (POT) family protein	-0.44	-1.19
258049_at	AT3G16220	similar to nucleic acid binding [Arabidopsis thaliana] (TAIR:AT3G16230.1); similar to Os01g0231800 [Oryza sativa (japonica cultivar-group)] (GB:NP_001042498.1); similar to At3g16220-related [Medicago truncatula] (GB:ABE80927.1); similar to Os01g0231900 [O	1	2.03
257517_at	AT3G16330	similar to unknown protein [Arabidopsis thaliana] (TAIR:AT1G52140.1); similar to Avr9/Cf-9 rapidly elicited protein 146 [Nicotiana tabacum] (GB:AAG43551.1)	0.38	2.96
259329_at	AT3G16360	AHP4 (HPT PHOSPHOTRANSMITTER 4); histidine phosphotransfer kinase/ transferase, transferring phosphorus-containing groups	-0.01	3.16
259328_at	AT3G16440	ATMLP-300B (MYROSINASE-BINDING PROTEIN-LIKE PROTEIN-300B)	-1.36	-3.92
259384_at	AT3G16450	jacalin lectin family protein	-0.54	-1.66
259327_at	AT3G16460	jacalin lectin family protein	-0.34	-1.71
257206_at	AT3G16530	legume lectin family protein	1.22	3.09
258432_at	AT3G16570	RALFL23 (RALF-LIKE 23)	-0.27	-1.58
258419_at	AT3G16670	similar to unknown protein [Arabidopsis thaliana] (TAIR:AT3G16660.1); similar to Phylloplanin precursor (T-phylloplanin) (GB:Q56S59)	-0.03	-1.85
258424_at	AT3G16750	similar to shell matrix protein [Pinctada fucata] (GB:BAD00044.1)	-1.01	-0.04
257650_at	AT3G16800	protein phosphatase 2C, putative / PP2C, putative	-0.02	1.36
257571_at	AT3G16870	zinc finger (GATA type) family protein	-0.81	-1.39
257880_at	AT3G16910	AAE7/ACN1 (ACYL-ACTIVATING ENZYME 7); AMP binding / acetate-CoA ligase	-0.04	1.01
257883_at	AT3G16940	calmodulin-binding protein	0.44	1.11
257874_at	AT3G17110		1.77	3.5
258349_at	AT3G17609	HYH (HY5-HOMOLOG); DNA binding / transcription factor	0.3	1.14
258406_at	AT3G17611	rhomboid family protein / zinc finger protein-related	1.23	2.07
258377_at	AT3G17690	ATCNGC19 (cyclic nucleotide gated channel 19); calmodulin binding / cyclic nucleotide binding / ion channel	2.71	1.18
258351_at	AT3G17700	CNBT1 (CYCLIC NUCLEOTIDE-BINDING TRANSPORTER 1); calmodulin binding / cyclic nucleotide binding / ion channel	1.32	1.75
257866_at	AT3G17770	dihydroxyacetone kinase family protein	0.31	1.03
258217_at	AT3G18000	NMT1 (N-METHYLTRANSFERASE 1); phosphoethanolamine N-methyltransferase	-0.38	-2.31
258145_at	AT3G18200	nodulin MtN21 family protein	-0.48	-3.82
257061_at	AT3G18250	unknown protein	0.32	2.18
257062_at	AT3G18290	EMB2454 (EMBRYO DEFECTIVE 2454); protein binding / zinc ion binding	0.39	2
257720_at	AT3G18450	similar to unknown protein [Arabidopsis thaliana] (TAIR:AT3G18460.1); similar to Os02g0579800 [Oryza sativa (japonica cultivar-group)] (GB:NP_001047231.1); similar to ORFX [Lycopersicon pennellii] (GB:AAF74287.1); similar to Os02g0580000 [Oryza sativa (ja	-0.66	-1.75
256797_at	AT3G18600	DEAD/DEAH box helicase, putative	-0.21	-1.38
257751_at	AT3G18690	MKS1 (MAP KINASE SUBSTRATE 1)	1.49	1.64
257805_at	AT3G18830	ATPLT5 (POLYOL TRANSPORTER 5); D-ribose transporter/ D-xylose transporter/ carbohydrate transporter/ galactose transporter/ glucose transporter/ glycerol transporter/ hydrogen:sugar symporter/ mannitol transporter/ monosaccharide transporter/ myo-inositol	0.61	1.24
256948_at	AT3G18930	zinc finger (C3HC4-type RING finger) family protein	1.25	1.56
257038_at	AT3G19260	LAG1 HOMOLOG 2 (LONGEVITY ASSURANCE GENE1 HOMOLOG 2)	0.38	1.21
258024_at	AT3G19360	zinc finger (CCCH-type) family protein	-0.37	-1.08
258017_at	AT3G19370	similar to transport protein-related [Arabidopsis thaliana] (TAIR:AT2G23360.1); similar to Prefoldin [Medicago truncatula] (GB:ABE82280.1); contains InterPro domain Protein of unknown function DUF869, plant; (InterPro:IPR008587)	-0.35	-1.53
258005_at	AT3G19390	cysteine proteinase, putative / thiol protease, putative	-0.85	-3.8
258008_at	AT3G19430	late embryogenesis abundant protein-related / LEA protein-related	-0.57	-5.26
258009_at	AT3G19440	pseudouridine synthase family protein	-0.31	-1.45
257022_at	AT3G19580	AZF2 (ARABIDOPSIS ZINC-FINGER PROTEIN 2); nucleic acid binding / transcription factor/ zinc ion binding	1.8	2.36
257074_at	AT3G19660	similar to conserved hypothetical protein [Medicago truncatula] (GB:ABE89770.1)	0.82	1.71
257021_at	AT3G19710	BCAT4 (BRANCHED-CHAIN AMINOTRANSFERASE4); catalytic/ methionine-oxo-acid transaminase	-0.35	-1.82
257964_at	AT3G19850	phototropic-responsive NPH3 family protein	-0.54	-1.59
257967_at	AT3G19910	zinc finger (C3HC4-type RING finger) family protein	0.03	1.24
257939_at	AT3G19930	STP4 (SUGAR TRANSPORTER 4); carbohydrate transporter/ sugar porter	0.1	-1.07
256627_at	AT3G19970	similar to unknown protein [Arabidopsis thaliana] (TAIR:AT2G18245.1); similar to Os06g0730300 [Oryza sativa (japonica cultivar-group)] (GB:NP_001058655.1); similar to integral membrane protein-like [Oryza sativa (japonica cultivar-group)] (GB:BAD62122.1);	0.46	1.01
256626_at	AT3G20015	pepsin A	-0.5	-1.59
257131_at	AT3G20240	mitochondrial substrate carrier family protein	-0.62	-1.02
257666_at	AT3G20270	lipid-binding serum glycoprotein family protein	0.06	2.07
257670_at	AT3G20340	similar to unknown protein [Arabidopsis thaliana] (TAIR:AT4G21920.1)	1.41	3.16
257673_at	AT3G20370	meprin and TRAF homology domain-containing protein / MATH domain-containing protein	-0.68	-1.71
257621_at	AT3G20410	CPK9 (CALMODULIN-DOMAIN PROTEIN KINASE 9); calcium- and calmodulin-dependent protein kinase/ kinase	0.33	1.32
256697_at	AT3G20660	carbohydrate transporter/ sugar porter	0.62	2.73
257978_at	AT3G20860	protein kinase family protein	-0.07	1.75
256969_at	AT3G21080	ABC transporter-related	1	-0.63
258040_at	AT3G21190	similar to unknown protein [Arabidopsis thaliana] (TAIR:AT1G51630.1); similar to Os09g0498800 [Oryza sativa (japonica cultivar-group)] (GB:NP_001063569.1); similar to unknown [Flaveria brownii] (GB:AAW56451.1); contains InterPro domain Protein of unknown	-0.25	-1.09
258047_at	AT3G21240	4CL2 (4-coumarate:CoA ligase 2); 4-coumarate-CoA ligase	0.04	1.2
258033_at	AT3G21250	ATMRP6 (Arabidopsis thaliana multidrug resistance-associated protein 6)	0.14	1.41
258038_at	AT3G21260	GLTP3 (GLYCOLIPID TRANSFER PROTEIN 3)	0.11	1.76
258184_at	AT3G21510	AHP1 (HISTIDINE-CONTAINING PHOSPHOTRANSMITTER 3); histidine phosphotransfer kinase	-0.25	-1.58
258166_at	AT3G21540	transducin family protein / WD-40 repeat family protein	0.03	-1.17
257951_at	AT3G21700	GTP binding	-0.02	1.76
257946_at	AT3G21710	similar to Os07g0524000 [Oryza sativa (japonica cultivar-group)] (GB:NP_001059820.1)	-0.31	-2.12
257952_at	AT3G21770	peroxidase 30 (PER30) (P30) (PRXR9)	-0.47	-2.55
257950_at	AT3G21780	UGT71B6 (UDP-glucosyl transferase 71B6); UDP-glycosyltransferase/ abscisic acid glucosyltransferase/ transferase, transferring glycosyl groups	0	1.22
256793_at	AT3G22160	VQ motif-containing protein	0.65	1.76
256765_at	AT3G22200	POP2 (POLLEN-PISTIL INCOMPATIBILITY 2); 4-aminobutyrate transaminase	-0.16	1.2
256766_at	AT3G22231	PCC1 (PATHOGEN AND CIRCADIAN CONTROLLED 1)	-0.34	-2.31
256617_at	AT3G22240	unknown protein	-0.31	-1.31
258452_at	AT3G22370	AOX1A (alternative oxidase 1A); alternative oxidase	0.86	2.63
256930_at	AT3G22460	cysteine synthase, putative / O-acetylserine (thiol)-lyase, putative / O-acetylserine sulfhydrylase, putative	0.15	1.7
256935_at	AT3G22570	protease inhibitor/seed storage/lipid transfer protein (LTP) family protein	-0.54	-3.96
256933_at	AT3G22600	protease inhibitor/seed storage/lipid transfer protein (LTP) family protein	-0.01	1.47
256937_at	AT3G22620	protease inhibitor/seed storage/lipid transfer protein (LTP) family protein	-0.46	-1.68
258316_at	AT3G22660	rRNA processing protein-related	-0.17	-1.11
256835_at	AT3G22890	APS1 (ATP sulfurylase 3)	0.56	1.45
256833_at	AT3G22910	calcium-transporting ATPase, plasma membrane-type, putative / Ca(2+)-ATPase, putative (ACA13)	0.67	1.56
256839_at	AT3G22930	calmodulin, putative	1.51	-1.26
257765_at	AT3G23020	pentatricopeptide (PPR) repeat-containing protein	-0.16	-1.15
257761_at	AT3G23090	similar to WDL1 (WVD2-LIKE 1) [Arabidopsis thaliana] (TAIR:AT3G04630.3); similar to seed specific protein Bn15D14A [Brassica napus] (GB:AAP37969.1); contains InterPro domain Targeting for Xklp2; (InterPro:IPR009675)	-0.02	-1.45
257925_at	AT3G23170	similar to ATBET12 [Arabidopsis thaliana] (TAIR:AT4G14450.1)	0.74	1.17
257924_at	AT3G23190	lesion inducing protein-related	-0.57	-5.61
257918_at	AT3G23230	ethylene-responsive factor, putative	3.44	3.16
257927_at	AT3G23240	ATERF1/ERF1 (ETHYLENE RESPONSE FACTOR 1); DNA binding / transcription factor/ transcriptional activator	0.59	2.67
257919_at	AT3G23250	AtMYB15/AtY19/MYB15 (myb domain protein 15); DNA binding / transcription factor	2.31	3.96
258299_at	AT3G23410	alcohol oxidase-related	-0.16	-1.72
258293_at	AT3G23430	PHO1 (PHOSPHATE 1)	-0.53	-2.21
258100_at	AT3G23550	MATE efflux family protein	2.14	3.27
258108_at	AT3G23570	dienelactone hydrolase family protein	-0.1	1.03
258105_at	AT3G23605	UBX domain-containing protein	0.51	1.34
258104_at	AT3G23620	brix domain-containing protein	-0.09	-1.03
256890_at	AT3G23830	GR-RBP4/GRP4 (GLYCINE-RICH RNA-BINDING PROTEIN 4); RNA binding / double-stranded DNA binding / single-stranded DNA binding	-0.02	-1.14
256861_at	AT3G23920	BMY7/TR-BAMY (beta-amylase 7); beta-amylase	0.06	1.16
257244_at	AT3G24240	leucine-rich repeat transmembrane protein kinase, putative	-0.51	-1.05
258133_at	AT3G24500	ATMBF1C/MBF1C (MULTIPROTEIN BRIDGING FACTOR 1C); DNA binding / transcription coactivator/ transcription factor	5.12	4.79
256900_at	AT3G24670	pectate lyase family protein	-0.26	-1.64
257814_at	AT3G25110	ATFATA (ARABIDOPSIS FATA ACYL-ACP THIOESTERASE); acyl carrier/ acyl-ACP thioesterase	-0.31	-1.23
257840_at	AT3G25250	AGC2-1 (OXIDATIVE SIGNAL-INDUCIBLE1); kinase	2.42	4.41
257824_at	AT3G25290	auxin-responsive family protein	-0.5	-1.74
256756_at	AT3G25610	haloacid dehalogenase-like hydrolase family protein	2.21	2.3
257643_at	AT3G25730	AP2 domain-containing transcription factor, putative	0.24	1.11
257644_at	AT3G25780	AOC3 (ALLENE OXIDE CYCLASE 3)	1.3	1.14
258080_at	AT3G25930	universal stress protein (USP) family protein	-0.26	-5.34
258079_at	AT3G25940	transcription factor S-II (TFIIS) domain-containing protein	-0.2	-1.33
257623_at	AT3G26210	CYP71B23 (cytochrome P450, family 71, subfamily B, polypeptide 23); oxygen binding	0.09	-1.68
256874_at	AT3G26320	CYP71B36 (cytochrome P450, family 71, subfamily B, polypeptide 36); oxygen binding	-0.15	-2.39
256877_at	AT3G26470	similar to ADR1-L1 (ADR1-LIKE 1), ATP binding / protein binding [Arabidopsis thaliana] (TAIR:AT4G33300.2); similar to Probable disease resistance protein At4g33300 (GB:Q9SZA7); contains domain GHMP Kinase, C-terminal domain (SSF55060)	1.31	2.65
257615_at	AT3G26510	octicosapeptide/Phox/Bem1p (PB1) domain-containing protein	1.12	1.56
257314_at	AT3G26590	MATE efflux family protein	-0.24	-1.39
257829_at	AT3G26680	SNM1 (SENSITIVE TO NITROGEN MUSTARD 1)	0.86	2.01
257830_at	AT3G26690	ATNUDT13 (ARABIDOPSIS THALIANA NUDIX HYDROLASE HOMOLOG 13); hydrolase	0.11	1.46
258277_at	AT3G26830	PAD3 (PHYTOALEXIN DEFICIENT 3); oxygen binding	1.59	4.71
258282_at	AT3G26910	hydroxyproline-rich glycoprotein family protein	1.76	3.06
257785_at	AT3G26980	ubiquitin family protein	1.16	1.06
256751_at	AT3G27170	CLC-B (chloride channel protein B); anion channel/ voltage-gated chloride channel	-0.31	-2.96
257154_at	AT3G27210	similar to unknown protein [Arabidopsis thaliana] (TAIR:AT5G40860.1); similar to Os04g0380200 [Oryza sativa (japonica cultivar-group)] (GB:NP_001052596.1); similar to OSJNBb0089B03.11 [Oryza sativa (japonica cultivar-group)] (GB:CAE03997.1); similar to Os	-0.73	-1.37
257150_at	AT3G27230	similar to ATRAD3 (Arabidopsis thaliana Ras Associated with Diabetes protein 3) [Arabidopsis thaliana] (TAIR:AT5G40830.2); similar to hypothetical protein [Prunus persica] (GB:AAO14627.1); contains domain no description (G3D.3.40.50.150); contains domain	-0.14	-1.17
257735_at	AT3G27400	pectate lyase family protein	0.05	-1.37
257968_at	AT3G27550	group II intron splicing factor CRS1-related	-0.37	-1.16
258242_at	AT3G27640	transducin family protein / WD-40 repeat family protein	-0.33	-1.25
258239_at	AT3G27690	LHCB2:4 (Photosystem II light harvesting complex gene 2.3); chlorophyll binding	0	1.7
256847_at	AT3G27950	early nodule-specific protein, putative	0.01	-3.93
256848_at	AT3G27960	kinesin light chain-related	-0.12	-1.68
257271_at	AT3G28007	nodulin MtN3 family protein	0.01	1.52
256578_at	AT3G28200	peroxidase, putative	-0.2	-1.77
256576_at	AT3G28210	PMZ; zinc ion binding	2.4	5.36
257902_at	AT3G28450	leucine-rich repeat transmembrane protein kinase, putative	0.82	1.06
256596_at	AT3G28540	AAA-type ATPase family protein	-0.07	-1.59
256989_at	AT3G28580	AAA-type ATPase family protein	3.43	4.22
256589_at	AT3G28740	cytochrome P450 family protein	4.28	6.28
258002_at	AT3G28930	AIG2 (AVRRPT2-INDUCED GENE 2)	0.4	1.43
258059_at	AT3G29035	ANAC059/ATNAC3 (Arabidopsis NAC domain containing protein 59); protein heterodimerization/ transcription factor	1.35	2.41
257774_at	AT3G29250	oxidoreductase	-0.27	-3.35
256745_at	AT3G29360	UDP-glucose 6-dehydrogenase, putative	-0.01	-1.03
256736_at	AT3G29410	terpene synthase/cyclase family protein	-0.22	-2.48
257288_at	AT3G29670	transferase family protein	0.11	3.14
245226_at	AT3G29970	germination protein-related	-0.32	1.72
252746_at	AT3G43190	SUS4; UDP-glycosyltransferase/ sucrose synthase/ transferase, transferring glycosyl groups	0.02	1.34
252745_at	AT3G43230	zinc finger (FYVE type) family protein	0.33	1.31
252739_at	AT3G43250	cell cycle control protein-related	0	1.74
252751_at	AT3G43430	zinc finger (C3HC4-type RING finger) family protein	0.66	1.57
252712_at	AT3G43800	ATGSTU27 (Arabidopsis thaliana Glutathione S-transferase (class tau) 27); glutathione transferase	0.08	-1.42
252692_at	AT3G43960	cysteine proteinase, putative	-0.19	-1.37
252671_at	AT3G44190	pyridine nucleotide-disulphide oxidoreductase family protein	1.13	1.94
252679_at	AT3G44260	CCR4-NOT transcription complex protein, putative	1.44	1.43
252684_at	AT3G44400	disease resistance protein (TIR-NBS-LRR class), putative	1.77	-0.17
252648_at	AT3G44630	disease resistance protein RPP1-WsB-like (TIR-NBS-LRR class), putative	1.28	0.89
252652_at	AT3G44720	prephenate dehydratase family protein	1.36	2.15
252624_at	AT3G44735	PSK1 (PHYTOSULFOKINE 3 PRECURSOR); growth factor	0.5	-1.15
252625_at	AT3G44750	HD2A (HISTONE DEACETYLASE 2A); nucleic acid binding / zinc ion binding	-0.07	-1.45
252607_at	AT3G44990	XTR8 (xyloglucan:xyloglucosyl transferase 8); hydrolase, acting on glycosyl bonds	-0.59	-2.22
252615_at	AT3G45230	hydroxyproline-rich glycoprotein family protein	-0.09	-1.06
252570_at	AT3G45300	IVD (ISOVALERYL-COA-DEHYDROGENASE)	0.08	1.1
252592_at	AT3G45640	ATMPK3 (MITOGEN-ACTIVATED PROTEIN KINASE 3); MAP kinase/ kinase/ protein kinase	1.41	1.24
252537_at	AT3G45710	proton-dependent oligopeptide transport (POT) family protein	-0.61	-1.95
252557_at	AT3G45960	ATEXLA3 (ARABIDOPSIS THALIANA EXPANSIN-LIKE A3)	2.04	-0.08
252563_at	AT3G45970	ATEXLA1 (ARABIDOPSIS THALIANA EXPANSIN-LIKE A1)	0.97	-1.02
252533_at	AT3G46110	signal transducer	2.25	2.72
252515_at	AT3G46230	ATHSP17.4 (Arabidopsis thaliana heat shock protein 17.4)	6.42	9.04
252511_at	AT3G46280	protein kinase-related	0.13	-2.07
252512_at	AT3G46290	protein kinase, putative	-0.08	-1.13
252483_at	AT3G46600	scarecrow transcription factor family protein	1.59	2.06
252474_at	AT3G46620	zinc finger (C3HC4-type RING finger) family protein	1.18	1.36
252482_at	AT3G46670	UDP-glucoronosyl/UDP-glucosyl transferase family protein	0.14	1.62
252502_at	AT3G46900	COPT2 (Copper transporter 2); copper ion transporter	-0.53	-1.36
252470_at	AT3G46930	protein kinase family protein	1.42	1.79
252442_at	AT3G46940	deoxyuridine 5'-triphosphate nucleotidohydrolase family	-0.21	-1.01
252415_at	AT3G47340	ASN1 (DARK INDUCIBLE 6)	0.47	1.63
252421_at	AT3G47540	chitinase, putative	2.14	3.61
252422_at	AT3G47550	zinc finger (C3HC4-type RING finger) family protein	0.78	1.27
252427_at	AT3G47640	basic helix-loop-helix (bHLH) family protein	0.46	1.02
252379_at	AT3G47730	ATATH1 (ABC2 homolog 1); ATPase, coupled to transmembrane movement of substances	0.26	1.17
252383_at	AT3G47780	ATATH6 (ABC2 homolog 6); ATPase, coupled to transmembrane movement of substances	0.81	1.01
252387_at	AT3G47800	aldose 1-epimerase family protein	0.16	1.4
252400_at	AT3G48020	similar to F-box family protein-related [Arabidopsis thaliana] (TAIR:AT5G62860.1); similar to IS10 transposase, putative [Lycopersicon esculentum] (GB:ABI34274.1)	-0.15	1.56
252374_at	AT3G48100	ARR5 (ARABIDOPSIS RESPONSE REGULATOR 5); transcription regulator/ two-component response regulator	-0.18	-3.02
252355_at	AT3G48250	pentatricopeptide (PPR) repeat-containing protein	-0.41	-1.65
252364_at	AT3G48450	nitrate-responsive NOI protein, putative	4.55	5.04
252368_at	AT3G48520	CYP94B3 (cytochrome P450, family 94, subfamily B, polypeptide 3); oxygen binding	0	2.18
252345_at	AT3G48640	similar to unknown protein [Arabidopsis thaliana] (TAIR:AT5G66670.2)	1.45	1.3
252346_at	AT3G48650		3.33	1.31
252316_at	AT3G48700	similar to unknown protein [Arabidopsis thaliana] (TAIR:AT3G48690.1); similar to Esterase/lipase/thioesterase [Medicago truncatula] (GB:ABE83378.1); contains InterPro domain Esterase/lipase/thioesterase; (InterPro:IPR000379); contains InterPro domain Alph	-0.12	-1.21
252317_at	AT3G48720	transferase family protein	-0.69	-1.45
252334_at	AT3G48850	mitochondrial phosphate transporter, putative	0.01	4.61
252338_at	AT3G48890	ATMP2 (ARABIDOPSIS THALIANA MEMBRANE-ASSOCIATED PROGESTERONE BINDING PROTEIN 3); heme binding / transition metal ion binding	0.11	1.11
252305_at	AT3G49240	EMB1796 (EMBRYO DEFECTIVE 1796); binding	-0.08	-1.19
252281_at	AT3G49320	similar to unknown protein [Arabidopsis thaliana] (TAIR:AT5G41970.1); similar to LOC496075 protein [Xenopus laevis] (GB:AAH87491.1); similar to LOC496075 protein [Xenopus laevis] (GB:AAI06661.1); similar to Os02g0686600 [Oryza sativa (japonica cultivar-gr	-0.01	-1.46
252278_at	AT3G49530	ANAC062 (Arabidopsis NAC domain containing protein 62); transcription factor	1.24	1.55
252269_at	AT3G49580	similar to unknown protein [Arabidopsis thaliana] (TAIR:AT3G49570.1); similar to unknown protein [Brassica rapa subsp. pekinensis] (GB:AAQ92331.1)	4.32	5.18
252264_at	AT3G49590	similar to unknown protein [Arabidopsis thaliana] (TAIR:AT3G18770.1); similar to IMP dehydrogenase/GMP reductase [Medicago truncatula] (GB:ABE83766.1)	0.38	1.04
252265_at	AT3G49620	DIN11 (DARK INDUCIBLE 11); oxidoreductase	1.61	4.39
252248_at	AT3G49750	leucine-rich repeat family protein	-0.43	-1.02
252250_at	AT3G49790	similar to ATPP2-A10 (Phloem protein 2-A10) [Arabidopsis thaliana] (TAIR:AT1G10150.1); similar to hypothetical protein [Oryza sativa (japonica cultivar-group)] (GB:AAT85053.1); similar to Os03g0769900 [Oryza sativa (japonica cultivar-group)] (GB:NP_001051	1.05	1.91
252224_at	AT3G49860	ATARLA1B (ADP-ribosylation factor-like A1B); GTP binding	-0.55	-2.04
252238_at	AT3G49960	peroxidase, putative	-1.84	-4.45
252240_at	AT3G50010	DC1 domain-containing protein	-0.33	-2
252214_at	AT3G50260	ATERF#011/CEJ1 (COOPERATIVELY REGULATED BY ETHYLENE AND JASMONATE 1); DNA binding / transcription factor	2.03	2.97
252202_at	AT3G50300	transferase family protein	-1.57	-2.13
252170_at	AT3G50480	HR4 (HOMOLOG OF RPW8 4)	0.2	-1.26
252160_at	AT3G50570	hydroxyproline-rich glycoprotein family protein	-0.42	-1.3
252164_at	AT3G50620	nodulation protein-related	-0.25	-1.27
252184_at	AT3G50660	DWF4 (DWARF 4)	-0.11	-2.08
252183_at	AT3G50740	UGT72E1 (UDP-glucosyl transferase 72E1); UDP-glycosyltransferase/ coniferyl-alcohol glucosyltransferase/ transferase, transferring glycosyl groups	-0.34	-1.82
252179_at	AT3G50760	GATL2 (Galacturonosyltransferase-like 2); polygalacturonate 4-alpha-galacturonosyltransferase/ transferase, transferring glycosyl groups / transferase, transferring hexosyl groups	0.96	1.16
252131_at	AT3G50930	AAA-type ATPase family protein	1.91	2.69
252102_at	AT3G50970	LTI30/XERO2 (LOW TEMPERATURE-INDUCED 30)	0.21	2
252120_at	AT3G51130	Identical to UPF0183 protein At3g51130 [Arabidopsis Thaliana] (GB:Q9SD33;GB:Q94C31); similar to ENSANGP00000005609 [Anopheles gambiae str. PEST] (GB:XP_310381.2); similar to Os06g0714000 [Oryza sativa (japonica cultivar-group)] (GB:NP_001058570.1); contai	0.35	1.41
252123_at	AT3G51240	F3H (TRANSPARENT TESTA 6); naringenin 3-dioxygenase	-0.17	-1.96
252098_at	AT3G51330	aspartyl protease family protein	-0.67	-2.73
252077_at	AT3G51720	similar to unknown protein [Arabidopsis thaliana] (TAIR:AT2G38370.1); similar to putative myosin heavy chain [Dendrobium grex Madame Thong-In] (GB:AAD20814.1); similar to Os07g0677900 [Oryza sativa (japonica cultivar-group)] (GB:NP_001060633.1); similar t	-0.04	-1.04
252078_at	AT3G51740	IMK2 (INFLORESCENCE MERISTEM RECEPTOR-LIKE KINASE 2); ATP binding / kinase/ protein serine/threonine kinase	-0.59	-1.29
246305_at	AT3G51890	similar to unknown protein [Arabidopsis thaliana] (TAIR:AT2G40060.1); similar to conserved hypothetical protein [Medicago truncatula] (GB:ABE83515.1); contains InterPro domain Clathrin light chain; (InterPro:IPR000996)	0.8	2
246310_at	AT3G51895	SULTR3;1 (SULFATE TRANSPORTER 1); sulfate transporter	0.02	2.73
256674_at	AT3G52360	similar to unknown protein [Arabidopsis thaliana] (TAIR:AT2G35850.1)	0.95	1.51
256673_at	AT3G52370	beta-Ig-H3 domain-containing protein / fasciclin domain-containing protein	-0.54	-1.75
252053_at	AT3G52400	SYP122 (syntaxin 122); t-SNARE	1.3	1.71
252011_at	AT3G52720	carbonic anhydrase family protein	0.29	1.08
251970_at	AT3G53150	UGT73D1 (UDP-glucosyl transferase 73D1); UDP-glycosyltransferase	-0.21	1.14
251971_at	AT3G53160	UGT73C7 (UDP-glucosyl transferase 73C7); UDP-glycosyltransferase/ transferase, transferring glycosyl groups	0.04	3.54
251973_at	AT3G53180	glutamate-ammonia ligase	0.08	1.28
251975_at	AT3G53230	cell division cycle protein 48, putative / CDC48, putative	0.71	3.99
251984_at	AT3G53260	PAL2 (phenylalanine ammonia-lyase 2); phenylalanine ammonia-lyase	0.77	1.77
251942_at	AT3G53480	ATPDR9/PDR9 (PLEIOTROPIC DRUG RESISTANCE 9); ATPase, coupled to transmembrane movement of substances	-0.01	-1.1
251950_at	AT3G53600	zinc finger (C2H2 type) family protein	0	1.26
251910_at	AT3G53810	lectin protein kinase, putative	1.83	2.63
251928_at	AT3G53980	protease inhibitor/seed storage/lipid transfer protein (LTP) family protein	-0.15	-1.1
251918_at	AT3G54040	photoassimilate-responsive protein-related	-0.58	-4.74
251884_at	AT3G54150	embryo-abundant protein-related	3.73	4.47
251886_at	AT3G54260	similar to unknown protein [Arabidopsis thaliana] (TAIR:AT2G42570.1); similar to unknown [Pisum sativum] (GB:ABA29157.1); contains InterPro domain Protein of unknown function DUF231, plant; (InterPro:IPR004253)	-0.52	-2.33
251869_at	AT3G54500	similar to dentin sialophosphoprotein-related [Arabidopsis thaliana] (TAIR:AT5G64170.2); similar to conserved hypothetical protein [Medicago truncatula] (GB:ABD28297.1)	0.24	1.42
251842_at	AT3G54580	proline-rich extensin-like family protein	-0.88	-2.05
251843_x_at	AT3G54590	ATHRGP1 (ATHRGP1); structural constituent of cell wall	-0.93	-5.88
251857_at	AT3G54770	RNA recognition motif (RRM)-containing protein	-0.52	-3.79
251839_at	AT3G54950	PLA IIIA/PLP7 (Patatin-like protein 7)	0.1	1.3
251840_at	AT3G54960	ATPDIL1-3 (PDI-LIKE 1-3); thiol-disulfide exchange intermediate	-0.11	-1.53
251827_at	AT3G55120	TT5 (TRANSPARENT TESTA 5); chalcone isomerase	0.08	-1.11
251804_at	AT3G55430	glycosyl hydrolase family 17 protein / beta-1,3-glucanase, putative	0.77	1.39
251800_at	AT3G55510	similar to unknown protein [Arabidopsis thaliana] (TAIR:AT2G18220.1); similar to Nucleolar complex protein 2 homolog (Protein NOC2 homolog) (GB:Q8LNU5); similar to Os12g0163200 [Oryza sativa (japonica cultivar-group)] (GB:NP_001066228.1); contains InterPr	-0.22	-1.25
251809_at	AT3G55600	similar to cation exchanger, putative (CAX10) [Arabidopsis thaliana] (TAIR:AT1G54110.1); similar to Os09g0272500 [Oryza sativa (japonica cultivar-group)] (GB:NP_001062740.1); similar to Os08g0533700 [Oryza sativa (japonica cultivar-group)] (GB:NP_00106234	0.25	1.35
251760_at	AT3G55605	mitochondrial glycoprotein family protein / MAM33 family protein	-0.13	-1.09
251749_at	AT3G55690	similar to unknown protein [Arabidopsis thaliana] (TAIR:AT2G39870.1); similar to Os05g0453300 [Oryza sativa (japonica cultivar-group)] (GB:NP_001055714.1)	-0.2	-1.18
251763_at	AT3G55730	MYB109 (myb domain protein 109); DNA binding / transcription factor	0.14	1.23
251774_at	AT3G55840	similar to unknown protein [Arabidopsis thaliana] (TAIR:AT2G40000.1); similar to putative Hs1pro-1-like receptor [Glycine max] (GB:AAG44839.1); contains InterPro domain Hs1pro-1, C-terminal; (InterPro:IPR009743); contains InterPro domain Hs1pro-1, N-termi	1.3	3
251769_at	AT3G55950	protein kinase family protein	0.96	1.46
251745_at	AT3G55980	zinc finger (CCCH-type) family protein	2.51	2.08
251741_at	AT3G56040	similar to unknown protein [Oryza sativa (japonica cultivar-group)] (GB:AAT47007.1); similar to Os05g0468600 [Oryza sativa (japonica cultivar-group)] (GB:NP_001055800.1); contains domain Nucleotide-diphospho-sugar transferases (SSF53448)	0.33	1.05
251740_at	AT3G56070	ROC2 (rotamase CyP 2); peptidyl-prolyl cis-trans isomerase	-0.03	-1.04
251723_at	AT3G56230	speckle-type POZ protein-related	-0.22	-1.48
251689_at	AT3G56500	serine-rich protein-related	0	1.96
246293_at	AT3G56710	SIB1 (SIGMA FACTOR BINDING PROTEIN 1); binding	1.93	1.82
246289_at	AT3G56880	VQ motif-containing protein	1.38	1.3
251677_at	AT3G56980	ORG3 (OBP3-responsive gene 3); DNA binding / transcription factor	0.08	2.45
251668_at	AT3G57010	strictosidine synthase family protein	-0.85	-3.45
251673_at	AT3G57240	BG3 (BETA-1,3-GLUCANASE 3); hydrolase, hydrolyzing O-glycosyl compounds	-0.76	-2.82
251652_at	AT3G57380	similar to unknown protein [Arabidopsis thaliana] (TAIR:AT2G41640.1); similar to glycosyltransferase [Medicago truncatula] (GB:CAI30145.1); contains InterPro domain Protein of unknown function DUF563; (InterPro:IPR007657)	0.25	1.5
251633_at	AT3G57460	similar to peptidase M16 family protein / insulinase family protein [Arabidopsis thaliana] (TAIR:AT3G57470.1); similar to insulin degrading enzyme [Solanum lycopersicum] (GB:CAC67408.1); contains InterPro domain Peptidase M16, C-terminal; (InterPro:IPR007	1.19	0.07
251638_at	AT3G57490	40S ribosomal protein S2 (RPS2D)	-0.28	-1.25
251636_at	AT3G57530	CPK32 (CALCIUM-DEPENDENT PROTEIN KINASE 32); calcium- and calmodulin-dependent protein kinase/ kinase	1.83	1.45
251597_at	AT3G57750	protein kinase, putative	0.91	1.04
251603_at	AT3G57760	protein kinase family protein	1.16	2.08
251563_at	AT3G57880	C2 domain-containing protein	0.77	1.28
251611_at	AT3G57940	similar to unknown protein [Arabidopsis thaliana] (TAIR:AT1G10490.1); similar to N-acetyltransferase 10 [Danio rerio] (GB:NP_956938.1); similar to DEAD/DEAH box helicase, N-terminal [Medicago truncatula] (GB:ABE87709.1); similar to PREDICTED: similar to N	-0.04	-1.43
251575_at	AT3G58120	bZIP transcription factor family protein	-0.33	-1.35
251576_at	AT3G58200	meprin and TRAF homology domain-containing protein / MATH domain-containing protein	0.08	-1.02
251531_at	AT3G58550	protease inhibitor/seed storage/lipid transfer protein (LTP) family protein	-0.72	-1.17
251538_at	AT3G58660	60S ribosomal protein-related	-0.18	-1.14
251545_at	AT3G58810	MTPA2; efflux permease/ zinc ion transporter	-0.44	-1.18
251556_at	AT3G58840	similar to myosin heavy chain-related [Arabidopsis thaliana] (TAIR:AT1G06530.1); similar to hypothetical protein PY01156 [Plasmodium yoelii yoelii str. 17XNL] (GB:XP_728880.1); contains InterPro domain Prefoldin; (InterPro:IPR009053)	0.08	-1.17
251524_at	AT3G58990	aconitase C-terminal domain-containing protein	-1.28	-3.46
251507_at	AT3G59080	aspartyl protease family protein	1.91	2.27
251503_at	AT3G59140	ATMRP14 (Arabidopsis thaliana multidrug resistance-associated protein 14)	-0.04	2.37
251513_at	AT3G59220	PRN (PIRIN); calmodulin binding	-0.21	-1.16
251494_at	AT3G59350	serine/threonine protein kinase, putative	0.89	1.31
251517_at	AT3G59370	similar to unknown protein [Arabidopsis thaliana] (TAIR:AT1G12080.2); similar to PREDICTED: hypothetical protein [Rattus norve (GB:XP_001065996.1); contains domain gb def: Hypothetical protein F25L23_230 (At3g59370) (PTHR22683:SF24); contains domain SPORU	-0.17	-1.98
251491_at	AT3G59480	pfkB-type carbohydrate kinase family protein	0.84	2.61
251475_at	AT3G59660	C2 domain-containing protein / GRAM domain-containing protein	0.7	1.27
251476_at	AT3G59670	similar to unknown protein [Arabidopsis thaliana] (TAIR:AT4G37440.2); similar to Os05g0366300 [Oryza sativa (japonica cultivar-group)] (GB:NP_001055330.1); similar to Os05g0365200 [Oryza sativa (japonica cultivar-group)] (GB:NP_001055324.1); similar to Os	-0.25	-1.7
251479_at	AT3G59700	ATHLECRK (ARABIDOPSIS THALIANA LECTIN-RECEPTOR KINASE); kinase	0.6	1.99
251456_at	AT3G60120	glycosyl hydrolase family 1 protein	2.39	6.43
251428_at	AT3G60140	DIN2 (DARK INDUCIBLE 2); hydrolase, hydrolyzing O-glycosyl compounds	0.21	8.15
251400_at	AT3G60420	similar to unknown protein [Arabidopsis thaliana] (TAIR:AT3G60450.1); similar to pRIB5 protein [Ribes nigrum] (GB:CAA07566.1); contains InterPro domain Phosphoglycerate mutase; (InterPro:IPR013078); contains InterPro domain PRIB5; (InterPro:IPR012398)	1.54	3.88
251373_at	AT3G60530	zinc finger (GATA type) family protein	-0.22	-1.01
251378_at	AT3G60660	similar to unknown protein [Arabidopsis thaliana] (TAIR:AT3G55860.1); similar to Os07g0484500 [Oryza sativa (japonica cultivar-group)] (GB:NP_001059650.1); similar to PREDICTED: similar to Y106G6H.15 [Macaca mulatta] (GB:XP_001093574.1); contains InterPro	-0.23	-1.33
251336_at	AT3G61190	BAP1 (BON ASSOCIATION PROTEIN 1)	1.84	2.03
251368_at	AT3G61380	similar to unknown protein [Arabidopsis thaliana] (TAIR:AT2G45900.1); similar to conserved hypothetical protein [Medicago truncatula] (GB:ABD32828.1); contains domain PHOSPHATIDYLINOSITOL N-ACETYLGLUCOSAMINYLTRANSFERASE SUBUNIT P (DOWN SYNDROME CRITICAL R	-0.31	-1.62
251287_at	AT3G61820	aspartyl protease family protein	-0.79	-1.24
251304_at	AT3G61990	O-methyltransferase family 3 protein	-0.43	-1.13
251298_at	AT3G62040	hydrolase	-0.35	-3.35
251248_at	AT3G62150	PGP21 (P-GLYCOPROTEIN 21); ATPase, coupled to transmembrane movement of substances	1.13	1.89
251259_at	AT3G62260	protein phosphatase 2C, putative / PP2C, putative	1.58	2.46
251254_at	AT3G62270	anion exchange family protein	-0.4	-1.18
251255_at	AT3G62280	carboxylic ester hydrolase	-0.56	-3.82
251221_at	AT3G62550	universal stress protein (USP) family protein	-0.12	2.01
251226_at	AT3G62680	PRP3 (PROLINE-RICH PROTEIN 3); structural constituent of cell wall	-2.35	-5.68
251231_at	AT3G62760	ATGSTF13 (Arabidopsis thaliana Glutathione S-transferase (class phi) 13); glutathione transferase	-0.33	-2.47
251187_at	AT3G62770	AtATG18a (Arabidopsis thaliana homolog of yeast autophagy 18 (ATG18) a)	0.25	1.61
251206_at	AT3G63090	similar to unknown protein [Arabidopsis thaliana] (TAIR:AT2G31290.2); similar to Protein of unknown function DUF860, plant [Medicago truncatula] (GB:ABE77461.1); contains InterPro domain Protein of unknown function DUF860, plant; (InterPro:IPR008578)	-0.29	-1.02
251154_at	AT3G63110	ATIPT3 (Arabidopsis thaliana isopentenyltransferase 3); transferase, transferring alkyl or aryl (other than methyl) groups	-0.99	-2.39
251150_at	AT3G63120	CYCP1;1 (cyclin p1;1); cyclin-dependent protein kinase	-0.29	-1
251174_at	AT3G63200	PLA IIIB/PLP9 (Patatin-like protein 9); nutrient reservoir	-0.73	-1.74
251169_at	AT3G63210	MARD1 (MEDIATOR OF ABA-REGULATED DORMANCY 1)	-1.08	-0.38
251163_at	AT3G63310	glutamate binding	0.61	1.06
251176_at	AT3G63380	calcium-transporting ATPase, plasma membrane-type, putative / Ca(2+)-ATPase, putative (ACA12)	0.27	2.51
255695_at	AT4G00080	UNE11 (unfertilized embryo sac 11); pectinesterase inhibitor	-0.39	-3.03
255690_at	AT4G00360	CYP86A2 (ABERRANT INDUCTION OF TYPE THREE GENES 1); oxygen binding	-0.25	-1.65
255632_at	AT4G00680	actin-depolymerizing factor, putative	-1.34	-4.81
255637_at	AT4G00750	dehydration-responsive family protein	-0.09	2.23
255626_at	AT4G00780	meprin and TRAF homology domain-containing protein / MATH domain-containing protein	0.15	1.1
255642_at	AT4G00820	IQD17 (IQ-domain 17); calmodulin binding	-0.45	-1.06
255645_at	AT4G00880	auxin-responsive family protein	-0.27	-1.67
255651_at	AT4G00940	Dof-type zinc finger domain-containing protein	0.78	2.24
255627_at	AT4G00955	similar to protein kinase family protein [Arabidopsis thaliana] (TAIR:AT2G23450.1); similar to WAK-like kinase [Lycopersicon esculentum] (GB:AAS45124.1)	-0.22	-1.32
255599_at	AT4G01010	ATCNGC13 (cyclic nucleotide gated channel 13); calmodulin binding / cyclic nucleotide binding / ion channel	1.09	1.8
255602_at	AT4G01026	similar to unknown protein [Arabidopsis thaliana] (TAIR:AT1G01360.1); similar to AT-rich element binding factor 3 [Pisum sativum] (GB:AAV85853.1); similar to CAPIP1-like [Solanum tuberosum] (GB:ABB29920.1); contains domain Bet v1-like (SSF55961); contains	0.09	1.96
255622_at	AT4G01070	UDP-glucoronosyl/UDP-glucosyl transferase family protein	0.38	1.43
255604_at	AT4G01080	similar to unknown protein [Arabidopsis thaliana] (TAIR:AT1G01430.1); similar to unknown protein Cr17 [Brassica napus] (GB:AAX51387.1); contains InterPro domain Protein of unknown function DUF231, plant; (InterPro:IPR004253)	-0.12	-2.61
255576_at	AT4G01440	nodulin MtN21 family protein	-0.43	-1.01
255587_at	AT4G01480	inorganic pyrophosphatase, putative (soluble) / pyrophosphate phospho-hydrolase, putative / PPase, putative	-0.39	-2.16
255591_at	AT4G01630	ATEXPA17 (ARABIDOPSIS THALIANA EXPANSIN A17)	-0.87	-3.56
255595_at	AT4G01700	chitinase, putative	-0.04	-1.04
255596_at	AT4G01720	WRKY47 (WRKY DNA-binding protein 47); transcription factor	0.09	-1.3
255543_at	AT4G01870	tolB protein-related	2.03	4.6
255553_at	AT4G01960	similar to unknown protein [Arabidopsis thaliana] (TAIR:AT1G02380.1); similar to hypothetical protein MtrDRAFT_AC153352g19v1 [Medicago truncatula] (GB:ABE87668.1)	0.26	1.4
255508_at	AT4G02220	zinc finger (MYND type) family protein / programmed cell death 2 C-terminal domain-containing protein	-0.02	-1.09
255516_at	AT4G02270	pollen Ole e 1 allergen and extensin family protein	-2.1	-6.99
255517_at	AT4G02290	glycosyl hydrolase family 9 protein	-0.61	-3.66
255524_at	AT4G02330	pectinesterase family protein	0.36	-1.36
255502_at	AT4G02410	lectin protein kinase family protein	1.69	2.58
255450_at	AT4G02850	phenazine biosynthesis PhzC/PhzF family protein	-0.5	-1.8
255459_at	AT4G02890	UBQ14 (ubiquitin 14); protein binding	0.24	1.15
255462_at	AT4G02940	oxidoreductase, 2OG-Fe(II) oxygenase family protein	0.48	1.52
255437_at	AT4G03060	AOP2 (ALKENYL HYDROXALKYL PRODUCING 2); oxidoreductase, acting on paired donors, with incorporation or reduction of molecular oxygen, 2-oxoglutarate as one donor, and incorporation of one atom each of oxygen into both donors	-2.65	-2.59
255430_at	AT4G03320	TIC20-IV (TRANSLOCON AT THE INNER ENVELOPE MEMBRANE OF CHLOROPLASTS 20-IV); protein translocase	0.38	1.93
255360_at	AT4G03960	tyrosine specific protein phosphatase family protein	0.52	1.1
255340_at	AT4G04490	protein kinase family protein	1.09	1.77
255284_at	AT4G04610	APR1 (PAPS REDUCTASE HOMOLOG 19)	1.66	1.78
255283_at	AT4G04620	ATG8B (AUTOPHAGY 8B); microtubule binding	0.4	1.13
255301_at	AT4G04800	methionine sulfoxide reductase domain-containing protein / SeIR domain-containing protein	0.19	1.08
255278_at	AT4G04940	transducin family protein / WD-40 repeat family protein	0.02	-1.61
255280_at	AT4G04960	lectin protein kinase, putative	0.46	1.37
255255_at	AT4G05070	similar to wound induced protein-like [Vitis vinifera] (GB:AAO12870.1)	0.93	1.18
255225_at	AT4G05410	transducin family protein / WD-40 repeat family protein	-0.09	-1.01
255160_at	AT4G07820	pathogenesis-related protein, putative	-0.68	-3.44
255129_at	AT4G08290	nodulin MtN21 family protein	0.24	2.08
255140_x_at	AT4G08410	proline-rich extensin-like family protein	-1.15	-4.37
255070_at	AT4G09020	ATISA3/ISA3 (ISOAMYLASE 3); alpha-amylase	-0.33	-1.62
255077_at	AT4G09150	T-complex protein 11	1.04	1.52
255059_at	AT4G09420	disease resistance protein (TIR-NBS class), putative	-0.57	-2.51
255005_at	AT4G09990	similar to unknown protein [Arabidopsis thaliana] (TAIR:AT1G33800.1); similar to Os12g0204500 [Oryza sativa (japonica cultivar-group)] (GB:NP_001066378.1); similar to hypothetical protein MA4_111B14.64 [Musa acuminata] (GB:ABF72010.1); similar to Os11g024	-0.54	-1.9
255811_at	AT4G10250	ATHSP22.0 (Arabidopsis thaliana heat shock protein 22.0)	2.24	5.32
255807_at	AT4G10270	wound-responsive family protein	-2.26	1.17
254975_at	AT4G10500	oxidoreductase, 2OG-Fe(II) oxygenase family protein	-0.21	-1.83
254907_at	AT4G11190	disease resistance-responsive family protein / dirigent family protein	-0.36	-2.73
254926_at	AT4G11280	ACS6 (1-AMINOCYCLOPROPANE-1-CARBOXYLIC ACID (ACC) SYNTHASE 6)	2.41	4.22
254914_at	AT4G11290	peroxidase, putative	-0.39	-2.32
254919_at	AT4G11360	RHA1B (RING-H2 finger A1B); protein binding / zinc ion binding	2.26	2.66
254922_at	AT4G11370	RHA1A (RING-H2 finger A1A); protein binding / zinc ion binding	1.3	4.71
254931_at	AT4G11460	protein kinase family protein	-0.51	-2.4
254898_at	AT4G11480	protein kinase family protein	0.44	2.51
254874_at	AT4G11570	haloacid dehalogenase-like hydrolase family protein	0.29	1.58
254890_at	AT4G11600	ATGPX6 (GLUTATHIONE PEROXIDASE 6); glutathione peroxidase	0.33	1.12
254889_at	AT4G11650	ATOSM34 (OSMOTIN 34)	-0.58	-1.44
254878_at	AT4G11660	AT-HSFB2B (Arabidopsis thaliana heat shock transcription factor B2B); transcription factor	1.03	0.7
254847_at	AT4G11850	PLDGAMMA1 (maternal effect embryo arrest 54); phospholipase D	1.34	1
254869_at	AT4G11890	protein kinase family protein	1.2	1.21
254862_at	AT4G12030	bile acid:sodium symporter family protein	-1.32	-2.68
254861_at	AT4G12040	zinc finger (AN1-like) family protein	0.46	1.03
254857_at	AT4G12120	SEC1B; protein transporter	0.82	2.92
254839_at	AT4G12400	stress-inducible protein, putative	2.58	3.93
254832_at	AT4G12490	protease inhibitor/seed storage/lipid transfer protein (LTP) family protein	0.02	-1.42
254819_at	AT4G12500	protease inhibitor/seed storage/lipid transfer protein (LTP) family protein	-0.34	-2.2
254828_at	AT4G12550	AIR1 (Auxin-Induced in Root cultures 1); lipid binding	-0.51	-3.84
254784_at	AT4G12720	AtNUDT7 (ARABIDOPSIS THALIANA NUDIX HYDROLASE HOMOLOG 7); hydrolase	1.5	1.06
254785_at	AT4G12730	FLA2 (FLA2)	-0.19	-1.13
254789_at	AT4G12880	plastocyanin-like domain-containing protein	-0.2	-1.19
254759_at	AT4G13180	short-chain dehydrogenase/reductase (SDR) family protein	1.25	2.44
254761_at	AT4G13195	CLE44 (CLAVATA3/ESR-RELATED 44)	0.24	1.14
254772_at	AT4G13390	proline-rich extensin-like family protein	-0.49	-1.98
254773_at	AT4G13410	ATCSLA15 (Cellulose synthase-like A15); transferase, transferring glycosyl groups	-0.23	1.11
254743_at	AT4G13420	HAK5 (High affinity K+ transporter 5); potassium ion transporter	-0.4	2.81
254718_at	AT4G13580	disease resistance-responsive family protein	-0.66	-3.05
254726_at	AT4G13660	pinoresinol-lariciresinol reductase, putative	-0.05	-1.62
254732_at	AT4G13750	ATP binding	0.1	-1.23
254687_at	AT4G13770	CYP83A1 (CYTOCHROME P450 83A1); oxygen binding	-0.79	-1.93
254688_at	AT4G13830	J20 (DNAJ-LIKE 20); heat shock protein binding	0.53	1.89
245385_at	AT4G14020	rapid alkalinization factor (RALF) family protein	0.04	1.01
245267_at	AT4G14060	major latex protein-related / MLP-related	-0.35	-2.71
245325_at	AT4G14130	XTR7 (XYLOGLUCAN ENDOTRANSGLYCOSYLASE 7); hydrolase, acting on glycosyl bonds	-0.6	-1.6
245329_at	AT4G14365	zinc finger (C3HC4-type RING finger) family protein / ankyrin repeat family protein	1.47	0.88
245567_at	AT4G14630	GLP9 (GERMIN-LIKE PROTEIN 9); manganese ion binding / metal ion binding / nutrient reservoir	-1.15	-4.24
245257_at	AT4G14640	CAM8 (CALMODULIN 8); calcium ion binding	-0.11	-1.02
245254_at	AT4G14680	APS3 (ATP sulfurylase 2); sulfate adenylyltransferase (ATP)	2.16	1.59
245306_at	AT4G14690	ELIP2 (EARLY LIGHT-INDUCIBLE PROTEIN 2); chlorophyll binding	0.42	1.38
245363_at	AT4G15120	VQ motif-containing protein	1.67	3.94
245533_at	AT4G15130	cholinephosphate cytidylyltransferase, putative / phosphorylcholine transferase, putative / CTP:phosphocholine cytidylyltransferase, putative	0.44	1.34
245543_at	AT4G15260	UDP-glucoronosyl/UDP-glucosyl transferase family protein	0.96	2.35
245547_at	AT4G15300	CYP702A2 (cytochrome P450, family 702, subfamily A, polypeptide 2); oxygen binding	-0.66	-2.68
245555_at	AT4G15390	transferase family protein	-0.52	-3.73
245313_at	AT4G15420	PRLI-interacting factor K	0.99	2.31
245352_at	AT4G15490	UGT84A3; UDP-glycosyltransferase/ sinapate 1-glucosyltransferase/ transferase, transferring glycosyl groups	-0.11	1.53
245528_at	AT4G15530	PPDK (PYRUVATE ORTHOPHOSPHATE DIKINASE); kinase/ pyruvate, phosphate dikinase	0.41	1.74
245277_at	AT4G15550	IAGLU (INDOLE-3-ACETATE BETA-D-GLUCOSYLTRANSFERASE); UDP-glycosyltransferase/ transferase, transferring glycosyl groups	0.64	2.39
245501_at	AT4G15620	integral membrane family protein	-0.02	1.99
245392_at	AT4G15680	glutaredoxin family protein	-1.09	-0.85
245369_at	AT4G15975	zinc finger (C3HC4-type RING finger) family protein	2.86	1.14
245353_at	AT4G16000	similar to unknown protein [Arabidopsis thaliana] (TAIR:AT4G15990.1)	0.02	1.26
245477_at	AT4G16110	ARR2 (ARABIDOPSIS RESPONSE REGULATOR 2); transcription factor/ two-component response regulator	-0.2	1.29
245487_at	AT4G16250	PHYD (PHYTOCHROME DEFECTIVE D); G-protein coupled photoreceptor/ signal transducer	0.24	1.28
245341_at	AT4G16447	unknown protein	-1.04	-0.87
245262_at	AT4G16563	aspartyl protease family protein	0.28	-2.47
245349_at	AT4G16690	esterase/lipase/thioesterase family protein	0	3.26
245249_at	AT4G16760	ACX1 (ACYL-COA OXIDASE 1)	0.08	1.58
245447_at	AT4G16820	lipase class 3 family protein	0	2.55
245460_at	AT4G16990	disease resistance protein (TIR-NBS class), putative	-0.01	-1.39
245346_at	AT4G17090	CT-BMY (BETA-AMYLASE 8); beta-amylase	-0.08	-1.69
245247_at	AT4G17230	SCL13 (SCARECROW-LIKE 13); transcription factor	1.55	2.07
245264_at	AT4G17245	zinc finger (C3HC4-type RING finger) family protein	0.37	1.17
245324_at	AT4G17260	L-lactate dehydrogenase, putative	-0.07	1.1
245412_at	AT4G17280	auxin-responsive family protein	-0.38	-1.19
245250_at	AT4G17490	ATERF6 (ETHYLENE RESPONSIVE ELEMENT BINDING FACTOR 6); DNA binding / transcription factor	4.18	4.9
245252_at	AT4G17500	ATERF-1 (ETHYLENE RESPONSIVE ELEMENT BINDING FACTOR 1); DNA binding / transcription factor/ transcriptional activator	1.6	2.77
245427_at	AT4G17550	transporter-related	-0.34	-1.42
245251_at	AT4G17615	CBL1 (CALCINEURIN B-LIKE PROTEIN 1); calcium ion binding	0.75	1.91
245375_at	AT4G17660	protein kinase, putative	1.19	-0.01
245401_at	AT4G17670	senescence-associated protein-related	-0.32	-2.03
245348_at	AT4G17770	ATTPS5 (Arabidopsis thaliana trehalose phosphatase/synthase 5); transferase, transferring glycosyl groups / trehalose-phosphatase	-0.41	-1.74
245382_at	AT4G17800	DNA-binding protein-related	-0.82	-1.41
254691_at	AT4G17840	similar to unknown protein [Arabidopsis thaliana] (TAIR:AT2G35260.1); similar to hypothetical protein 23.t00040 [Brassica oleracea] (GB:ABD65626.1); similar to hypothetical protein 40.t00061 [Brassica oleracea] (GB:ABD65174.1)	0.37	2.12
254705_at	AT4G17870	similar to unknown protein [Arabidopsis thaliana] (TAIR:AT5G46790.1); similar to Streptomyces cyclase/dehydrase family protein [Brassica oleracea] (GB:ABD65175.1); contains InterPro domain Streptomyces cyclase/dehydrase; (InterPro:IPR005031)	-0.42	-1.88
254693_at	AT4G17880	basic helix-loop-helix (bHLH) family protein	-0.43	-1.03
254710_at	AT4G18050	PGP9 (P-GLYCOPROTEIN 9); ATPase, coupled to transmembrane movement of substances	-0.08	1.35
254681_at	AT4G18140	similar to NLI interacting factor (NIF) family protein [Arabidopsis thaliana] (TAIR:AT5G46410.1); similar to CTD-phosphatase-like protein [Hordeum vulgare subsp. vulgare] (GB:AAQ92971.1); similar to Os01g0629400 [Oryza sativa (japonica cultivar-group)] (G	1	1.02
254652_at	AT4G18170	WRKY28 (WRKY DNA-binding protein 28); transcription factor	2.3	4.13
254660_at	AT4G18250	receptor serine/threonine kinase, putative	1.96	1.29
254665_at	AT4G18340	glycosyl hydrolase family 17 protein	1.79	0.5
254630_at	AT4G18360	(S)-2-hydroxy-acid oxidase, peroxisomal, putative / glycolate oxidase, putative / short chain alpha-hydroxy acid oxidase, putative	-0.21	2.09
254673_at	AT4G18430	AtRABA1e (Arabidopsis Rab GTPase homolog A1e); GTP binding	-0.14	-1.57
254631_at	AT4G18610	similar to unknown protein [Arabidopsis thaliana] (TAIR:AT2G42610.2); similar to Ribulose bisphosphate carboxylase, large chain [Medicago truncatula] (GB:ABE79097.1); contains InterPro domain Protein of unknown function DUF640; (InterPro:IPR006936)	-0.62	-1.5
254632_at	AT4G18630	similar to unknown protein [Arabidopsis thaliana] (TAIR:AT5G45850.1); similar to Protein of unknown function DUF688 [Medicago truncatula] (GB:ABE80249.1); contains InterPro domain Protein of unknown function DUF688; (InterPro:IPR007789)	-1.04	-1.34
254592_at	AT4G18880	AT-HSFA4A (Arabidopsis thaliana heat shock transcription factor A4A); DNA binding / transcription factor	2.49	2.13
254606_at	AT4G19030	NLM1 (NOD26-like intrinsic protein 1;1); water channel	-1.24	-3.78
254571_at	AT4G19370	similar to unknown protein [Arabidopsis thaliana] (TAIR:AT1G31720.1); similar to Os06g0114700 [Oryza sativa (japonica cultivar-group)] (GB:NP_001056606.1); similar to Os02g0703300 [Oryza sativa (japonica cultivar-group)] (GB:NP_001047854.1); contains Inte	0	2.56
254575_at	AT4G19460	glycosyl transferase family 1 protein	0.49	1.93
254550_at	AT4G19690	IRT1 (IRON-REGULATED TRANSPORTER 1); cadmium ion transporter/ iron ion transporter/ manganese ion transporter/ zinc ion transporter	-1.23	-3.85
254536_at	AT4G19720	glycosyl hydrolase family 18 protein	0.01	1.02
254549_at	AT4G19880	similar to unknown protein [Arabidopsis thaliana] (TAIR:AT5G45020.1); similar to Glutathione S-transferase, C-terminal-like [Medicago truncatula] (GB:ABC75353.1); contains InterPro domain Thioredoxin-like fold; (InterPro:IPR012336); contains InterPro doma	1.3	2.4
254520_at	AT4G19960	potassium ion transporter	0.26	1.41
254496_at	AT4G20070	ATAAH (ARABIDOPSIS THALIANA ALLANTOATE AMIDOHYDROLASE); allantoate deiminase/ metallopeptidase	0.44	2.33
254512_at	AT4G20230	terpene synthase/cyclase family protein	-1.6	-2.4
254468_at	AT4G20460	NAD-dependent epimerase/dehydratase family protein	-0.43	-2.32
254487_at	AT4G20780	calcium-binding protein, putative	1.75	1.26
254432_at	AT4G20830	FAD-binding domain-containing protein	1.45	1.16
254408_at	AT4G21390	B120; protein kinase/ sugar binding	4.13	4.23
254424_at	AT4G21510	F-box family protein	1.53	2.92
254392_at	AT4G21600	bifunctional nuclease, putative	-0.67	-3.24
254377_at	AT4G21650	subtilase family protein	0.22	1.06
254396_at	AT4G21680	proton-dependent oligopeptide transport (POT) family protein	0.81	1.27
254343_at	AT4G21990	APR3 (APS REDUCTASE 3)	2.34	2.21
254361_at	AT4G22212	Encodes a defensin-like (DEFL) family protein.	-0.29	-3.35
254314_at	AT4G22470	protease inhibitor/seed storage/lipid transfer protein (LTP) family protein	-0.05	-1.93
254327_at	AT4G22490	protease inhibitor/seed storage/lipid transfer protein (LTP) family protein	-0.45	-1.33
254318_at	AT4G22530	embryo-abundant protein-related	1.96	3.67
254320_at	AT4G22580	exostosin family protein	0.12	-1.04
254276_at	AT4G22820	zinc finger (AN1-like) family protein	0.47	1.11
254281_at	AT4G22840	bile acid:sodium symporter family protein	-0.19	-1.26
254299_at	AT4G22920	similar to unknown protein [Arabidopsis thaliana] (TAIR:AT4G11910.1); similar to senescence-inducible chloroplast stay-green protein 1 [Lycopersicon esculentum] (GB:AAY98500.1)	0.18	1.62
254289_at	AT4G22980	similar to unknown protein [Arabidopsis thaliana] (TAIR:AT5G51920.1); similar to Os03g0765800 [Oryza sativa (japonica cultivar-group)] (GB:NP_001051377.1); similar to Os08g0545000 [Oryza sativa (japonica cultivar-group)] (GB:NP_001062411.1); similar to ex	1.26	2.8
254266_at	AT4G23130	CRK5 (CYSTEINE-RICH RLK5); kinase	0.12	-1.17
254256_at	AT4G23180	CRK10 (CYSTEINE-RICH RLK10); kinase	1.72	1.8
254241_at	AT4G23190	CRK11 (CYSTEINE-RICH RLK11); kinase	1.48	1.89
254242_at	AT4G23200	protein kinase family protein	0.1	-2.79
254243_at	AT4G23210	protein kinase family protein	-0.03	-2.87
254248_at	AT4G23270	protein kinase family protein	1.26	0.56
254250_at	AT4G23290	protein kinase family protein	-0.24	-2.67
254251_at	AT4G23300	protein kinase family protein	-0.15	-1.68
254209_at	AT4G23490	fringe-related protein	-0.44	-1.14
254263_at	AT4G23493	unknown protein	0.1	1.22
254238_at	AT4G23540	binding	-0.16	-1.35
254211_at	AT4G23570	SGT1A (Suppressor of G2 (Two) 1A); binding	1.25	0.74
254229_at	AT4G23610	similar to unknown protein [Arabidopsis thaliana] (TAIR:AT3G54200.1); similar to plant cell wall protein SlTFR88 [Lycopersicon esculentum] (GB:ABF39005.1)	1.25	0.25
254215_at	AT4G23700	ATCHX17 (CATION/H+ EXCHANGER 17); monovalent cation:proton antiporter	0.08	4.35
254235_at	AT4G23750	CRF2 (CYTOKININ RESPONSE FACTOR 2); DNA binding / transcription factor	-0.67	-1.46
254197_at	AT4G24040	ATTRE1 (TREHALASE 1); trehalase	0.1	2.88
254200_at	AT4G24110	similar to Hypothetical protein [Oryza sativa (japonica cultivar-group)] (GB:AAO17020.1)	1.14	2.29
254201_at	AT4G24130	similar to unknown protein [Arabidopsis thaliana] (TAIR:AT5G46230.1); similar to Os01g0652700 [Oryza sativa (japonica cultivar-group)] (GB:NP_001043739.1); similar to Os10g0518000 [Oryza sativa (japonica cultivar-group)] (GB:NP_001065071.1); similar to hy	-0.03	-1.98
254204_at	AT4G24160	hydrolase, alpha/beta fold family protein	2.35	3.23
254158_at	AT4G24380	hydrolase, acting on ester bonds	2.35	2.95
254167_at	AT4G24400	CIPK8 (CBL-INTERACTING PROTEIN KINASE 8); kinase	0.46	1.07
254130_at	AT4G24540	AGL24 (AGAMOUS-LIKE 24); transcription factor	0.97	1.17
254120_at	AT4G24570	mitochondrial substrate carrier family protein	2.86	1.75
254119_at	AT4G24780	pectate lyase family protein	-1.13	-2.06
254092_at	AT4G25090	respiratory burst oxidase, putative / NADPH oxidase, putative	-0.58	-3.51
254059_at	AT4G25200	ATHSP23.6-MITO (MITOCHONDRION-LOCALIZED SMALL HEAT SHOCK PROTEIN 23.6)	4.23	6.1
254108_at	AT4G25230	RIN2 (RPM1 INTERACTING PROTEIN 2); protein binding / zinc ion binding	0.08	1.27
254056_at	AT4G25250	invertase/pectin methylesterase inhibitor family protein	-0.31	-1.8
254110_at	AT4G25260	invertase/pectin methylesterase inhibitor family protein	-0.33	-1.13
254062_at	AT4G25380	zinc finger (AN1-like) family protein	0.2	3.6
254063_at	AT4G25390	protein kinase family protein	0.6	2.19
245237_at	AT4G25520	transcriptional co-regulator family protein	0.27	1.04
254080_at	AT4G25630	FIB2 (FIBRILLARIN 2)	-0.18	-1.4
254079_at	AT4G25730	FtsJ-like methyltransferase family protein	-0.2	-1.16
254024_at	AT4G25780	pathogenesis-related protein, putative	-0.1	-1.29
254025_at	AT4G25790	allergen V5/Tpx-1-related family protein	-1.8	-2.91
254044_at	AT4G25820	XTR9 (XYLOGLUCAN ENDOTRANSGLYCOSYLASE 9); hydrolase, acting on glycosyl bonds	-2.8	-6.37
254027_at	AT4G25835	AAA-type ATPase family protein	-0.58	-1.67
253998_at	AT4G26010	peroxidase, putative	-1.98	-7.02
254014_at	AT4G26120	ankyrin repeat family protein / BTB/POZ domain-containing protein	0.51	2.64
253985_at	AT4G26220	caffeoyl-CoA 3-O-methyltransferase, putative	-0.32	-2.68
253987_at	AT4G26270	phosphofructokinase family protein	0.84	2.77
253957_at	AT4G26320	AGP13 (ARABINOGALACTAN PROTEIN 13)	-0.07	-2.64
253971_at	AT4G26530	fructose-bisphosphate aldolase, putative	-0.23	1.99
253975_at	AT4G26600	nucleolar protein, putative	-0.06	-1.41
253947_at	AT4G26760	microtubule associated protein (MAP65/ASE1) family protein	-0.35	-1.02
253949_at	AT4G26780	AR192; adenyl-nucleotide exchange factor/ chaperone binding / protein binding / protein homodimerization	-0.13	-1.09
253909_at	AT4G27270	quinone reductase family protein	-0.24	-1.18
253915_at	AT4G27280	calcium-binding EF hand family protein	1.5	1.41
253911_at	AT4G27300	S-locus protein kinase, putative	0.39	1.15
253917_at	AT4G27380	similar to hypothetical protein MtrDRAFT_AC126013g5v1 [Medicago truncatula] (GB:ABE84236.1)	-0.19	-1.27
253872_at	AT4G27410	RD26 (RESPONSIVE TO DESSICATION 26); transcription factor	0.31	1.48
253874_at	AT4G27450	similar to unknown protein [Arabidopsis thaliana] (TAIR:AT3G15450.1); similar to unknown [Glycine max] (GB:AAG00940.1); contains domain no description (G3D.3.60.20.10); contains domain N-terminal nucleophile aminohydrolases (Ntn hydrolases) (SSF56235)	-0.34	2.86
253830_at	AT4G27652	similar to unknown protein [Arabidopsis thaliana] (TAIR:AT4G27657.1)	1.57	1.41
253859_at	AT4G27657	similar to unknown protein [Arabidopsis thaliana] (TAIR:AT4G27652.1)	2.47	1.29
253884_at	AT4G27670	HSP21 (HEAT SHOCK PROTEIN 21)	1.62	5.1
253861_at	AT4G27680	MSP1 protein, putative / intramitochondrial sorting protein, putative	-0.02	1.05
253891_at	AT4G27720	similar to unknown protein [Arabidopsis thaliana] (TAIR:AT1G64650.1); similar to unknown protein [Arabidopsis thaliana] (TAIR:AT3G49310.1); similar to expressed protein [Oryza sativa (japonica cultivar-group)] (GB:ABF93637.1); similar to Os10g0519600 [Ory	0.09	-1.01
253887_at	AT4G27730	ATOPT6 (oligopeptide transporter 6); oligopeptide transporter	0.06	-1.73
253841_at	AT4G27830	glycosyl hydrolase family 1 protein	-0.01	1.48
253828_at	AT4G27970	C4-dicarboxylate transporter/malic acid transport family protein	1.75	2.39
253827_at	AT4G28085	unknown protein	4.72	3.94
253815_at	AT4G28250	ATEXPB3 (ARABIDOPSIS THALIANA EXPANSIN B3)	-0.75	-2.94
253806_at	AT4G28270	zinc finger (C3HC4-type RING finger) family protein	-0.38	-1.1
253808_at	AT4G28300	hydroxyproline-rich glycoprotein family protein	0.63	1.55
253776_at	AT4G28390	AAC3 (ADP/ATP CARRIER 3); ATP:ADP antiporter/ binding	0.42	1.87
253780_at	AT4G28400	protein phosphatase 2C, putative / PP2C, putative	1.37	1.18
253777_at	AT4G28450	transducin family protein / WD-40 repeat family protein	-0.16	-1.04
253796_at	AT4G28460	unknown protein	0.2	2.6
253779_at	AT4G28490	HAESA (RECEPTOR-LIKE PROTEIN KINASE 5); ATP binding / kinase/ protein serine/threonine kinase	0.61	1.49
253786_at	AT4G28650	leucine-rich repeat transmembrane protein kinase, putative	-0.01	-1.92
253736_at	AT4G28780	GDSL-motif lipase/hydrolase family protein	-0.7	-1.42
253763_at	AT4G28850	xyloglucan:xyloglucosyl transferase, putative / xyloglucan endotransglycosylase, putative / endo-xyloglucan transferase, putative	-1.09	-1.4
253741_at	AT4G28890	zinc finger (C3HC4-type RING finger) family protein	-0.38	-1.03
253743_at	AT4G28940	catalytic	-0.33	-1.17
253720_at	AT4G29270	acid phosphatase class B family protein	-0.17	-1.88
253695_at	AT4G29510	protein arginine N-methyltransferase, putative	-0.22	-1.01
253684_at	AT4G29690	type I phosphodiesterase/nucleotide pyrophosphatase family protein	-0.15	-4.18
253696_at	AT4G29740	CKX4 (CYTOKININ OXIDASE 4); cytokinin dehydrogenase	-0.11	-1.42
253643_at	AT4G29780	similar to unknown protein [Arabidopsis thaliana] (TAIR:AT5G12010.1); similar to Os01g0582600 [Oryza sativa (japonica cultivar-group)] (GB:NP_001043414.1); similar to Os05g0593000 [Oryza sativa (japonica cultivar-group)] (GB:NP_001056499.1); similar to un	2.43	2.84
253647_at	AT4G29950	microtubule-associated protein	1.02	1.56
253654_at	AT4G30060	similar to unknown protein [Arabidopsis thaliana] (TAIR:AT2G19160.1); similar to Protein of unknown function DUF266, plant [Medicago truncatula] (GB:ABD28621.1); contains InterPro domain Protein of unknown function DUF266, plant; (InterPro:IPR004949)	-0.13	-1.15
253660_at	AT4G30140	GDSL-motif lipase/hydrolase family protein	-0.6	-5.78
253667_at	AT4G30170	peroxidase, putative	-0.67	-6.89
253664_at	AT4G30210	ATR2 (ARABIDOPSIS P450 REDUCTASE 2)	1.46	1.33
253608_at	AT4G30290	ATXTH19 (XYLOGLUCAN ENDOTRANSGLUCOSYLASE/HYDROLASE 19); hydrolase, acting on glycosyl bonds	0.23	-2.26
253613_at	AT4G30320	allergen V5/Tpx-1-related family protein	-0.43	-1.95
253637_at	AT4G30390	unknown protein	1.04	2.53
253630_at	AT4G30490	AFG1-like ATPase family protein	0.78	1.39
253606_at	AT4G30530	defense-related protein, putative	0.52	1.01
253627_at	AT4G30650	hydrophobic protein, putative / low temperature and salt responsive protein, putative	-0.38	-1.38
253581_at	AT4G30660	hydrophobic protein, putative / low temperature and salt responsive protein, putative	-0.43	-1.01
253582_at	AT4G30670	unknown protein	-1.17	-2.47
253598_at	AT4G30800	40S ribosomal protein S11 (RPS11B)	0.03	-1.21
253571_at	AT4G31000	calmodulin-binding protein	0.69	-1.6
253573_at	AT4G31020	similar to unknown protein [Arabidopsis thaliana] (TAIR:AT2G24320.1); similar to Esterase/lipase/thioesterase [Medicago truncatula] (GB:ABD32255.1); similar to Os02g0796600 [Oryza sativa (japonica cultivar-group)] (GB:NP_001048390.1); contains InterPro do	0.43	1.16
253515_at	AT4G31320	auxin-responsive protein, putative / small auxin up RNA (SAUR_C)	-0.43	-4.56
253527_at	AT4G31470	pathogenesis-related protein, putative	-0.42	-1.55
253535_at	AT4G31550	WRKY11 (WRKY DNA-binding protein 11); transcription factor	1.14	0.83
253510_at	AT4G31730	GDU1 (GLUTAMINE DUMPER 1)	-1.99	-2.18
253453_at	AT4G31860	protein phosphatase 2C, putative / PP2C, putative	0.69	2.96
253483_at	AT4G31910	transferase family protein	-0.65	-2.09
253500_at	AT4G31920	ARR10 (ARABIDOPSIS RESPONSE REGULATOR 10); transcription factor/ two-component response regulator	-0.5	-1.03
253458_at	AT4G32070	octicosapeptide/Phox/Bem1p (PB1) domain-containing protein / tetratricopeptide repeat (TPR)-containing protein	-0.22	1.19
253476_at	AT4G32300	lectin protein kinase family protein	1.07	0.41
253392_at	AT4G32650	ATKC1 (ARABIDOPSIS THALIANA K+ RECTIFYING CHANNEL 1); cyclic nucleotide binding / inward rectifier potassium channel	-0.1	-2.31
253401_at	AT4G32870	similar to unknown protein [Arabidopsis thaliana] (TAIR:AT2G25770.2); similar to conserved hypothetical protein [Medicago truncatula] (GB:ABE78384.1); contains domain Bet v1-like (SSF55961); contains domain no description (G3D.3.30.530.20)	-0.37	-2.09
253414_at	AT4G33050	EDA39 (embryo sac development arrest 39); calmodulin binding	1.44	1.85
253416_at	AT4G33070	pyruvate decarboxylase, putative	0.16	3.89
253332_at	AT4G33420	peroxidase, putative	0.94	1.06
253343_at	AT4G33540	metallo-beta-lactamase family protein	0.14	2.01
253298_at	AT4G33560	similar to wound-responsive protein-related [Arabidopsis thaliana] (TAIR:AT2G14070.1)	-1.48	1.63
253302_at	AT4G33660	similar to proline-rich family protein [Arabidopsis thaliana] (TAIR:AT2G41420.1); similar to adhesive/proline-rich protein homolog [Pinus taeda] (GB:AAF75822.1)	0.25	1.72
253305_at	AT4G33666	unknown protein	-0.12	4.3
253301_at	AT4G33720	pathogenesis-related protein, putative	-0.61	-6.22
253309_at	AT4G33790	acyl CoA reductase, putative	-0.47	-1.77
253324_at	AT4G33940	zinc finger (C3HC4-type RING finger) family protein	1.43	1.65
253264_at	AT4G33950	OST1 (OPEN STOMATA 1); kinase/ protein kinase	0	1.28
253281_at	AT4G34138	UGT73B1 (UDP-glucosyl transferase 73B1); UDP-glycosyltransferase/ abscisic acid glucosyltransferase	1.13	2.64
253284_at	AT4G34150	C2 domain-containing protein	1.94	1.96
253257_at	AT4G34390	XLG2 (extra-large GTP-binding protein 2); signal transducer	1.16	0.88
253244_at	AT4G34580	transporter	-0.03	-1.04
253203_at	AT4G34710	ADC2 (ARGININE DECARBOXYLASE 2)	0.5	1.89
253253_at	AT4G34750	auxin-responsive protein, putative / small auxin up RNA (SAUR_E)	-0.75	-1.08
253215_at	AT4G34950	nodulin family protein	-0.63	-1.61
253227_at	AT4G35030	protein kinase family protein	-0.65	-1.58
253173_at	AT4G35110	similar to unknown protein [Arabidopsis thaliana] (TAIR:AT2G16900.1); similar to pEARLI 4 gene product (GB:AAC37472.1); contains InterPro domain Arabidopsis phospholipase-like; (InterPro:IPR007942)	2.08	3.63
253181_at	AT4G35180	LHT7 (LYS/HIS TRANSPORTER 7); amino acid permease	1.6	0.62
253179_at	AT4G35200	carrier	-0.7	-1.03
253165_at	AT4G35320	similar to unknown protein [Arabidopsis thaliana] (TAIR:AT2G17300.1); similar to Os02g0715300 [Oryza sativa (japonica cultivar-group)] (GB:NP_001047925.1); similar to Os08g0511400 [Oryza sativa (japonica cultivar-group)] (GB:NP_001062213.1); contains doma	0.07	-1.59
253140_at	AT4G35480	RHA3B (RING-H2 finger A3B); protein binding / zinc ion binding	1.56	1.78
253155_at	AT4G35720	similar to unknown protein [Arabidopsis thaliana] (TAIR:AT3G51400.1); similar to hypothetical protein [Glycine max] (GB:AAK01735.1); contains InterPro domain Protein of unknown function DUF241, plant; (InterPro:IPR004320)	-1.12	0.12
253161_at	AT4G35770	SEN1 (DARK INDUCIBLE 1)	2.31	5.3
253114_at	AT4G35860	ATGB2 (GTP-BINDING 2); GTP binding	0.23	1.44
253104_at	AT4G36010	pathogenesis-related thaumatin family protein	0.05	1.67
253124_at	AT4G36030	armadillo/beta-catenin repeat family protein	0.09	1.12
253125_at	AT4G36040	DNAJ heat shock N-terminal domain-containing protein (J11)	0.33	1.86
253075_at	AT4G36150	disease resistance protein (TIR-NBS-LRR class), putative	1.38	0.62
246210_at	AT4G36420	ribosomal protein L12 family protein	-0.11	-1.03
246270_at	AT4G36500	similar to unknown protein [Arabidopsis thaliana] (TAIR:AT2G18210.1); similar to hypothetical protein [Thellun (GB:ABB45855.1)	2.96	2.66
246233_at	AT4G36550	U-box domain-containing protein	1.57	1.45
246250_at	AT4G36880	cysteine proteinase, putative	-0.25	1.64
246214_at	AT4G36990	HSF4 (HEAT SHOCK FACTOR 4); DNA binding / transcription factor	0.94	1.73
246229_at	AT4G37160	SKS15 (SKU5 Similar 15); copper ion binding	-0.34	-5.31
253044_at	AT4G37290	similar to unknown protein [Arabidopsis thaliana] (TAIR:AT2G23270.1)	4.59	8.18
253047_at	AT4G37295	unknown protein	0.66	1.53
253052_at	AT4G37310	CYP81H1 (cytochrome P450, family 81, subfamily H, polypeptide 1); oxygen binding	-0.24	1.43
253046_at	AT4G37370	CYP81D8 (cytochrome P450, family 81, subfamily D, polypeptide 8); oxygen binding	4.23	6.63
253100_at	AT4G37400	CYP81F3 (cytochrome P450, family 81, subfamily F, polypeptide 3); oxygen binding	-0.03	-1.52
253073_at	AT4G37410	CYP81F4 (cytochrome P450, family 81, subfamily F, polypeptide 4); oxygen binding	-0.47	-1.02
253053_at	AT4G37470	hydrolase, alpha/beta fold family protein	-0.26	-1.18
253043_at	AT4G37540	LOB domain protein 39 / lateral organ boundaries domain protein 39 (LBD39)	-0.27	-1.07
253048_at	AT4G37560	formamidase, putative / formamide amidohydrolase, putative	0.16	1.57
253061_at	AT4G37610	BT5 (BTB and TAZ domain protein 5); protein binding / transcription regulator	1.61	1.63
253060_at	AT4G37710	VQ motif-containing protein	1.21	4.57
252984_at	AT4G37990	ELI3-2 (ELICITOR-ACTIVATED GENE 3)	0.18	3.73
253024_at	AT4G38080	hydroxyproline-rich glycoprotein family protein	-0.22	-1.83
253005_at	AT4G38100	threonine endopeptidase	-0.32	-1.13
252988_at	AT4G38410	dehydrin, putative	-0.2	-2.77
252989_at	AT4G38420	SKS9 (SKU5 Similar 9); copper ion binding / oxidoreductase	-0.4	-1.98
252991_at	AT4G38470	protein kinase family protein	0.84	1.4
252993_at	AT4G38540	monooxygenase, putative (MO2)	0.3	1.66
252976_s_at	AT4G38550	similar to unknown protein [Arabidopsis thaliana] (TAIR:AT2G20950.3); similar to pEARLI 4 gene product (GB:AAC37472.1); contains InterPro domain Arabidopsis phospholipase-like; (InterPro:IPR007942)	1.04	0.72
252965_at	AT4G38860	auxin-responsive protein, putative	-1.22	-0.81
252928_at	AT4G38940	kelch repeat-containing F-box family protein	0.62	1.52
252916_at	AT4G38950	kinesin motor family protein	-0.14	-1.13
252921_at	AT4G39030	EDS5 (ENHANCED DISEASE SUSCEPTIBILITY 5); antiporter/ transporter	0.87	1.17
252938_at	AT4G39190	similar to unknown protein [Arabidopsis thaliana] (TAIR:AT2G21560.1); similar to hypothetical protein cgd3_630 [Cryptosporidium parvum Iowa II] (GB:XP_626648.1)	-0.66	-1.74
252888_at	AT4G39210	APL3 (large subunit of AGP 3)	-0.06	-2.76
252939_at	AT4G39230	isoflavone reductase, putative	0.88	1.27
252944_at	AT4G39320	microtubule-associated protein-related	-0.2	-2.09
252879_at	AT4G39390	transporter-related	-0.15	-1.14
252906_at	AT4G39640	GGT1; gamma-glutamyltransferase/ glutathione gamma-glutamylcysteinyltransferase	1.38	1.8
252908_at	AT4G39670	similar to ACD11 (ACCELERATED CELL DEATH 11) [Arabidopsis thaliana] (TAIR:AT2G34690.1); similar to Os03g0710700 [Oryza sativa (japonica cultivar-group)] (GB:NP_001051050.1); similar to expressed protein [Oryza sativa (japonica cultivar-group)] (GB:ABF9850	2.3	4.01
252882_at	AT4G39675	unknown protein	-0.14	-1.14
252825_at	AT4G39890	AtRABH1c (Arabidopsis Rab GTPase homolog H1c); GTP binding	1.35	0.88
252827_at	AT4G39950	CYP79B2 (cytochrome P450, family 79, subfamily B, polypeptide 2); oxygen binding	0.05	1.59
252833_at	AT4G40090	AGP3 (ARABINOGALACTAN-PROTEIN 3)	-1.67	-3.61
251130_at	AT5G01180	proton-dependent oligopeptide transport (POT) family protein	0.27	2.12
251114_at	AT5G01380	transcription factor	0	2.24
251096_at	AT5G01550	lectin protein kinase, putative	0.32	1.17
251107_at	AT5G01610	Identical to Protein At5g01610 [Arabidopsis Thaliana] (GB:Q9M015;GB:Q84VV4); similar to unknown protein [Arabidopsis thaliana] (TAIR:AT3G08890.2); similar to Protein of unknown function, DUF538 [Medicago truncatula] (GB:ABE91533.1); contains InterPro doma	-0.57	-1.03
251100_at	AT5G01670	aldose reductase, putative	-0.14	1.01
251060_at	AT5G01820	ATSR1 (SERINE/THREONINE PROTEIN KINASE 1); kinase	0.49	1.68
251061_at	AT5G01830	armadillo/beta-catenin repeat family protein / U-box domain-containing protein	1.32	1.71
251065_at	AT5G01870	lipid transfer protein, putative	-0.26	-2.51
251039_at	AT5G02020	similar to unknown protein [Arabidopsis thaliana] (TAIR:AT5G59080.1)	0	2.53
251032_at	AT5G02030	LSN (LARSON, VAAMANA); DNA binding / transcription factor	0.3	1.18
251029_at	AT5G02050	mitochondrial glycoprotein family protein / MAM33 family protein	-0.06	-1.32
251036_at	AT5G02160	similar to hypothetical protein [Solanum lycopersicum] (GB:BAD95796.1)	-0.05	1.15
250992_at	AT5G02260	ATEXPA9 (ARABIDOPSIS THALIANA EXPANSIN A9)	-0.39	-2.43
251020_at	AT5G02270	ATNAP9 (Non-intrinsic ABC protein 9)	-0.19	-1.06
251019_at	AT5G02420	similar to unknown protein [Arabidopsis thaliana] (TAIR:AT1G08180.1)	-0.36	-1.76
251052_at	AT5G02470	DPA; transcription factor	-0.12	-1.15
251013_at	AT5G02540	short-chain dehydrogenase/reductase (SDR) family protein	-0.34	-1.6
251010_at	AT5G02550	unknown protein	-0.38	-1.8
250983_at	AT5G02780	In2-1 protein, putative	1.89	4.58
250968_at	AT5G02890	transferase family protein	-0.9	-1.04
250934_at	AT5G03030	DNAJ heat shock N-terminal domain-containing protein	0.25	1.27
250937_at	AT5G03230	similar to unknown protein [Arabidopsis thaliana] (TAIR:AT5G60680.1); similar to Protein of unknown function DUF584 [Medicago truncatula] (GB:ABD32800.1); contains InterPro domain Protein of unknown function DUF584; (InterPro:IPR007608)	-1.02	-0.56
250958_at	AT5G03260	LAC11 (laccase 11); copper ion binding / oxidoreductase	-0.53	-1.14
250942_at	AT5G03350	legume lectin family protein	-0.44	-1.86
250944_at	AT5G03380	heavy-metal-associated domain-containing protein	1.21	1.1
250948_at	AT5G03490	UDP-glucoronosyl/UDP-glucosyl transferase family protein	0.47	2.35
250907_at	AT5G03670	similar to unknown protein [Arabidopsis thaliana] (TAIR:AT2G36420.1); similar to OSIGBa0147H17.2 [Oryza sativa (indica cultivar-group)] (GB:CAH66954.1); similar to OSJNBa0019K04.3 [Oryza sativa (japonica cultivar-group)] (GB:CAD41656.3)	-0.38	-1.5
250910_at	AT5G03720	AT-HSFA3 (Arabidopsis thaliana heat shock transcription factor A3); DNA binding / transcription factor	0.65	1.64
250892_at	AT5G03760	ATCSLA09 (RESISTANT TO AGROBACTERIUM TRANSFORMATION 4); transferase, transferring glycosyl groups	0.06	-1.52
250869_at	AT5G03840	TFL1 (TERMINAL FLOWER 1); phosphatidylethanolamine binding	-0.08	-1.22
245699_at	AT5G04250	OTU-like cysteine protease family protein	0.46	1.69
245711_at	AT5G04340	C2H2; nucleic acid binding / transcription factor/ zinc ion binding	4.31	3.87
250844_at	AT5G04470	similar to unknown protein [Arabidopsis thaliana] (TAIR:AT3G10525.1)	-0.05	-1.3
250858_at	AT5G04760	myb family transcription factor	0.61	1.74
250801_at	AT5G04960	pectinesterase family protein	-2.5	-4.22
250802_at	AT5G04970	pectinesterase, putative	-0.08	-3.95
250823_at	AT5G05180	similar to unknown protein [Arabidopsis thaliana] (TAIR:AT3G10880.1); similar to Os05g0168800 [Oryza sativa (japonica cultivar-group)] (GB:NP_001054757.1); similar to Os01g0168100 [Oryza sativa (japonica cultivar-group)] (GB:NP_001042126.1); similar to tR	-0.21	-1.15
250826_at	AT5G05220	unknown protein	0.32	2.91
250794_at	AT5G05270	chalcone-flavanone isomerase family protein	-0.04	-1.31
250796_at	AT5G05300	unknown protein	1.04	1.51
250798_at	AT5G05340	peroxidase, putative	-0.86	1.97
250781_at	AT5G05410	DREB2A (DRE-BINDING PROTEIN 2A); DNA binding / transcription factor/ transcriptional activator	6.15	6.6
250778_at	AT5G05500	pollen Ole e 1 allergen and extensin family protein	-1.2	-3.24
250793_at	AT5G05600	oxidoreductase, 2OG-Fe(II) oxygenase family protein	0.09	2.13
250738_at	AT5G05730	ASA1 (ANTHRANILATE SYNTHASE ALPHA SUBUNIT 1); anthranilate synthase	0.62	2.5
250745_at	AT5G05850	leucine-rich repeat family protein	0.03	1.04
250751_at	AT5G05890	UDP-glucoronosyl/UDP-glucosyl transferase family protein	-0.22	-1.52
250762_at	AT5G05990	mitochondrial glycoprotein family protein / MAM33 family protein	-0.13	-1.31
250734_at	AT5G06270	similar to unknown protein [Arabidopsis thaliana] (TAIR:AT3G11600.1); similar to H0913C04.5 [Oryza sativa (indica cultivar-group)] (GB:CAJ86164.1); similar to Os04g0415000 [Oryza sativa (japonica cultivar-group)] (GB:NP_001052757.1); similar to Os02g05365	-0.5	-1.82
250723_at	AT5G06300	carboxy-lyase	-0.55	-1.18
250690_at	AT5G06530	ABC transporter family protein	0.78	-1.85
250679_at	AT5G06550	similar to transcription factor jumonji (jmjC) domain-containing protein [Arabidopsis thaliana] (TAIR:AT1G78280.1); similar to hypothetical protein DDBDRAFT_0205230 [Dictyostelium discoideum AX4] (GB:XP_641202.1); similar to Os11g0572800 [Oryza sativa (ja	-0.41	-1.38
250682_x_at	AT5G06630	proline-rich extensin-like family protein	-1.13	-5.56
250683_x_at	AT5G06640	proline-rich extensin-like family protein	-0.99	-5.39
250702_at	AT5G06730	peroxidase, putative	0.13	3.07
250669_at	AT5G06870	PGIP2 (POLYGALACTURONASE INHIBITING PROTEIN 2); protein binding	-0.18	1.45
250662_at	AT5G07010	sulfotransferase family protein	-0.6	2.03
250661_at	AT5G07030	pepsin A	-0.25	-1.46
250663_at	AT5G07110	prenylated rab acceptor (PRA1) family protein	-0.53	-1.75
250580_at	AT5G07440	GDH2 (GLUTAMATE DEHYDROGENASE 2); oxidoreductase	0.4	1.78
250598_at	AT5G07690	MYB29 (myb domain protein 29); DNA binding / transcription factor	-2.75	-1.73
250603_at	AT5G07820	similar to chromosome scaffold protein-related [Arabidopsis thaliana] (TAIR:AT5G61260.1); similar to Os03g0211400 [Oryza sativa (japonica cultivar-group)] (GB:NP_001049347.1); similar to erythrocyte binding protein 2 [Plasmodium falciparum] (GB:AAQ73468.1	0.13	-2.4
250549_at	AT5G07860	transferase family protein	0.73	1.1
250550_at	AT5G07870	transferase family protein	1.31	1.13
250558_at	AT5G07990	TT7 (TRANSPARENT TESTA 7); flavonoid 3'-monooxygenase/ oxygen binding	-0.06	-1.6
250575_at	AT5G08240	similar to unknown protein [Arabidopsis thaliana] (TAIR:AT5G23160.1)	-0.09	1.08
246034_at	AT5G08350	GRAM domain-containing protein / ABA-responsive protein-related	2.18	2.45
250528_at	AT5G08600	U3 ribonucleoprotein (Utp) family protein	-0.11	-1.03
250538_at	AT5G08620	DEAD box RNA helicase (RH25)	-0.15	-1.04
250533_at	AT5G08640	FLS (FLAVONOL SYNTHASE)	-0.08	-2.02
245879_at	AT5G09420	chloroplast outer membrane translocon subunit, putative	-0.11	-1.17
245889_at	AT5G09480	hydroxyproline-rich glycoprotein family protein	-0.04	-1.76
250500_at	AT5G09530	hydroxyproline-rich glycoprotein family protein	-0.12	-1.54
250515_at	AT5G09570	similar to unknown protein [Arabidopsis thaliana] (TAIR:AT5G64400.1); similar to Os03g0685500 [Oryza sativa (japonica cultivar-group)] (GB:NP_001050926.1); similar to unknown [Hyacinthus orientalis] (GB:AAS21010.1); contains InterPro domain CHCH; (InterPr	0.17	1.11
250493_at	AT5G09800	U-box domain-containing protein	1.5	1.09
250504_at	AT5G09840	similar to unknown protein [Arabidopsis thaliana] (TAIR:AT5G64710.1); similar to 80C09_3 [Brassica rapa subsp. pekinensis] (GB:AAZ41814.1); similar to Os12g0162900 [Oryza sativa (japonica cultivar-group)] (GB:NP_001066226.1); contains InterPro domain Prot	-0.17	-1.86
250505_at	AT5G09870	CESA5 (CELLULASE SYNTHASE 5); transferase, transferring glycosyl groups	0.14	-1.13
250455_at	AT5G09980	PROPEP4 (Elicitor peptide 4 precursor)	0.39	-1.05
250469_at	AT5G10130	pollen Ole e 1 allergen and extensin family protein	-0.24	-6.24
250472_at	AT5G10210	similar to unknown protein [Arabidopsis thaliana] (TAIR:AT5G65030.1); similar to 80A08_18 [Brassica rapa subsp. pekinensis] (GB:AAZ67603.1); contains InterPro domain C2 calcium/lipid-binding region, CaLB; (InterPro:IPR008973)	1.27	-0.02
250437_at	AT5G10430	AGP4 (ARABINOGALACTAN-PROTEIN 4)	-0.16	-2.99
250443_at	AT5G10520	protein kinase family protein	0.64	1.16
250438_at	AT5G10580	similar to unknown protein [Arabidopsis thaliana] (TAIR:AT4G31330.1); similar to Protein of unknown function DUF599 [Nitrosococcus oceani ATCC 19707] (GB:YP_343436.1); similar to Os09g0494600 [Oryza sativa (japonica cultivar-group)] (GB:NP_001063551.1); s	-0.82	-2.86
246018_at	AT5G10695	similar to unknown protein [Arabidopsis thaliana] (TAIR:AT5G57123.1); similar to conserved hypothetical protein [Medicago truncatula] (GB:ABD28467.1); contains domain Glucocorticoid receptor-like (DNA-binding domain) (SSF57716)	3.08	3.89
250445_at	AT5G10760	aspartyl protease family protein	-0.06	-2.66
250449_at	AT5G10830	embryo-abundant protein-related	1.22	0.81
250418_at	AT5G11240	transducin family protein / WD-40 repeat family protein	-0.18	-1.17
250385_at	AT5G11520	ASP3 (ASPARTATE AMINOTRANSFERASE 3)	-0.1	1.12
250335_at	AT5G11650	hydrolase, alpha/beta fold family protein	1.14	0.51
250302_at	AT5G11920	ATCWINV6 (6-&1-FRUCTAN EXOHYDROLASE); hydrolase, hydrolyzing O-glycosyl compounds / inulinase/ levanase	-0.17	-3.8
250350_at	AT5G12010	similar to unknown protein [Arabidopsis thaliana] (TAIR:AT4G29780.1); similar to Os01g0582600 [Oryza sativa (japonica cultivar-group)] (GB:NP_001043414.1); similar to Os05g0593000 [Oryza sativa (japonica cultivar-group)] (GB:NP_001056499.1); similar to un	0.31	1.25
250296_at	AT5G12020	17.6 kDa class II heat shock protein (HSP17.6-CII)	7.38	9.68
250351_at	AT5G12030	AT-HSP17.6A (Arabidopsis thaliana heat shock protein 17.6A)	7.88	9.84
250267_at	AT5G12930	unknown protein	1.1	2.39
245976_at	AT5G13080	WRKY75 (WRKY DNA-binding protein 75); transcription factor	5.01	7.36
250279_at	AT5G13200	GRAM domain-containing protein / ABA-responsive protein-related	0.76	2.39
250292_at	AT5G13220	similar to unknown protein [Arabidopsis thaliana] (TAIR:AT5G20900.1); similar to P0482D04.10 [Oryza sativa (japonica cultivar-group)] (GB:BAB89663.1); similar to Os04g0395800 [Oryza sativa (japonica cultivar-group)] (GB:NP_001052661.1); similar to Os10g03	0.74	1.36
250286_at	AT5G13320	PBS3 (AVRPPHB SUSCEPTIBLE 3)	0.9	1.21
250287_at	AT5G13330	RAP2.6L (related to AP2 6L); DNA binding / transcription factor	0.32	2.06
250248_at	AT5G13740	ZIF1 (ZINC INDUCED FACILITATOR 1); carbohydrate transporter/ sugar porter	-0.14	1.3
250252_at	AT5G13750	ZIFL1 (ZINC INDUCED FACILITATOR-LIKE 1); tetracycline:hydrogen antiporter/ transporter	0.58	1.91
250259_at	AT5G13800	hydrolase, alpha/beta fold family protein	0.18	1.14
250214_at	AT5G13870	EXGT-A4 (ENDOXYLOGLUCAN TRANSFERASE A4); hydrolase, acting on glycosyl bonds	-0.42	-3.66
250207_at	AT5G13930	CHS (CHALCONE SYNTHASE); naringenin-chalcone synthase	0	-1.93
250224_at	AT5G14150	similar to unknown protein [Arabidopsis thaliana] (TAIR:AT5G11420.1); similar to unknown [Ricinus communis] (GB:CAB02653.1); similar to Os01g0756600 [Oryza sativa (japonica cultivar-group)] (GB:NP_001044289.1); similar to Os04g0494800 [Oryza sativa (japon	-0.18	-1.04
250196_at	AT5G14580	polyribonucleotide nucleotidyltransferase, putative	0.1	-2.88
250142_at	AT5G14650	polygalacturonase, putative / pectinase, putative	-0.59	-3.97
250149_at	AT5G14700	cinnamoyl-CoA reductase-related	2.51	2.16
246584_at	AT5G14730	similar to unknown protein [Arabidopsis thaliana] (TAIR:AT3G01513.1); similar to conserved hypothetical protein [Medicago truncatula] (GB:ABE84838.1)	4.12	4.93
246585_at	AT5G14750	WER (WEREWOLF 1); DNA binding / transcription factor	-0.49	-3.34
246597_at	AT5G14760	AO (L-ASPARTATE OXIDASE); L-aspartate oxidase	0.5	1.13
246595_at	AT5G14780	FDH (FORMATE DEHYDROGENASE); NAD binding / cofactor binding / oxidoreductase, acting on the CH-OH group of donors, NAD or NADP as acceptor	-0.21	1.44
250152_at	AT5G15120	similar to unknown protein [Arabidopsis thaliana] (TAIR:AT5G39890.1); similar to unknown protein [Oryza sativa (japonica cultivar-group)] (GB:BAB03364.1); similar to Os01g0185500 [Oryza sativa (japonica cultivar-group)] (GB:NP_001042241.1); contains Inter	0.29	2.62
250153_at	AT5G15130	WRKY72 (WRKY DNA-binding protein 72); transcription factor	-0.31	-1.11
250157_at	AT5G15180	peroxidase, putative	-0.69	-1.38
246516_at	AT5G15740	similar to unknown protein [Arabidopsis thaliana] (TAIR:AT3G02250.1); similar to hypothetical protein [Cleome spinosa] (GB:ABD96934.1); similar to Os06g0284200 [Oryza sativa (japonica cultivar-group)] (GB:NP_001057398.1); similar to hypothetical protein [	-0.33	-1.17
246523_at	AT5G15850	COL1 (CONSTANS-LIKE 1); transcription factor/ zinc ion binding	0.19	1.93
246537_at	AT5G15940	short-chain dehydrogenase/reductase (SDR) family protein	0.12	1.63
246478_at	AT5G15980	pentatricopeptide (PPR) repeat-containing protein	-0.25	-1.12
246494_at	AT5G16190	ATCSLA11 (Cellulose synthase-like A11); transferase, transferring glycosyl groups	-0.05	-1.89
250102_at	AT5G16590	leucine-rich repeat transmembrane protein kinase, putative	-0.27	-1.19
246457_at	AT5G16750	TOZ (TORMOZEMBRYO DEFECTIVE); nucleotide binding	0.08	-1.13
246418_at	AT5G16960	NADP-dependent oxidoreductase, putative	2.09	2.97
246463_at	AT5G16970	AT-AER (ALKENAL REDUCTASE); 2-alkenal reductase	1.12	1.9
246464_at	AT5G16980	NADP-dependent oxidoreductase, putative	1.56	2.86
250099_at	AT5G17300	myb family transcription factor	0.6	1.61
250098_at	AT5G17350	similar to unknown protein [Arabidopsis thaliana] (TAIR:AT3G03280.1); similar to conserved hypothetical protein [Medicago truncatula] (GB:ABE92227.1); contains InterPro domain TGS-like; (InterPro:IPR012676)	1.3	0.3
250094_at	AT5G17380	pyruvate decarboxylase family protein	0.15	1.63
250059_at	AT5G17820	peroxidase 57 (PER57) (P57) (PRXR10)	-1.25	-6.94
250053_at	AT5G17850	cation exchanger, putative (CAX8)	0.02	1.21
250054_at	AT5G17860	cation exchanger, putative (CAX7)	0	1.99
250028_at	AT5G18130	similar to unknown protein [Arabidopsis thaliana] (TAIR:AT3G03870.2); similar to hypothetical protein MtrDRAFT_AC156827g15v1 [Medicago truncatula] (GB:ABE86405.1)	-0.15	1.42
250032_at	AT5G18170	GDH1 (GLUTAMATE DEHYDROGENASE 1); oxidoreductase	-0.03	1.71
250034_at	AT5G18280	ATAPY2 (APYRASE 2)	0	-1.05
250025_at	AT5G18290	SIP1;2 (SMALL AND BASIC INTRINSIC PROTEIN1B)	1.77	2.85
249983_at	AT5G18470	curculin-like (mannose-binding) lectin family protein	1.14	1.39
249987_at	AT5G18490	similar to unknown protein [Arabidopsis thaliana] (TAIR:AT1G04090.1); similar to unknown protein [Arabidopsis thaliana] (TAIR:AT3G04350.1); similar to Protein of unknown function DUF946, plant [Medicago truncatula] (GB:ABE91890.1); similar to Protein of u	2.28	2.23
250007_at	AT5G18670	BMY3 (beta-amylase 3); beta-amylase	0.82	1.08
249955_at	AT5G18840	sugar transporter, putative	-0.59	-1.69
249971_at	AT5G19110	extracellular dermal glycoprotein-related / EDGP-related	0.03	-1.13
249923_at	AT5G19120	pepsin A	0.82	1.45
246042_at	AT5G19440	cinnamyl-alcohol dehydrogenase, putative (CAD)	0.03	1.35
245944_at	AT5G19520	mechanosensitive ion channel domain-containing protein / MS ion channel domain-containing protein	-0.05	-3.68
245912_at	AT5G19600	SULTR3;5 (SULTR3;5); sulfate transporter	0.04	1.07
246158_at	AT5G19855	similar to Os03g0807900 [Oryza sativa (japonica cultivar-group)] (GB:NP_001051646.1); similar to chaperonin-like RbcX [Trichodesmium erythraeum IMS101] (GB:YP_723870.1); similar to Os07g0569600 [Oryza sativa (japonica cultivar-group)] (GB:NP_001060039.1)	0.32	1.41
246149_at	AT5G19890	peroxidase, putative	-0.39	-3.24
246071_at	AT5G20150	SPX (SYG1/Pho81/XPR1) domain-containing protein	1.04	1.09
246099_at	AT5G20230	ATBCB (ARABIDOPSIS BLUE-COPPER-BINDING PROTEIN); copper ion binding	0.93	1.71
246093_at	AT5G20550	oxidoreductase, 2OG-Fe(II) oxygenase family protein	0	-3.07
245993_at	AT5G20700	senescence-associated protein-related	-0.23	-1.59
245998_at	AT5G20830	SUS1 (SUCROSE SYNTHASE 1); UDP-glycosyltransferase/ sucrose synthase	0.08	1.51
246135_at	AT5G20885	zinc finger (C3HC4-type RING finger) family protein	-0.6	-1.82
246189_at	AT5G20910	zinc finger (C3HC4-type RING finger) family protein	0.09	2.12
246133_at	AT5G20960	AAO1 (ALDEHYDE OXIDASE 1)	-0.05	1.23
246030_at	AT5G21105	L-ascorbate oxidase/ copper ion binding	0.08	-1.1
246028_at	AT5G21170	5'-AMP-activated protein kinase beta-2 subunit, putative	0.43	1.45
245685_at	AT5G22220	E2F1; transcription factor	0.5	1.19
249928_at	AT5G22250	CCR4-NOT transcription complex protein, putative	1.78	2.54
249941_at	AT5G22270	similar to unknown protein [Arabidopsis thaliana] (TAIR:AT3G11600.1); similar to H0913C04.5 [Oryza sativa (indica cultivar-group)] (GB:CAJ86164.1); similar to Os04g0415000 [Oryza sativa (japonica cultivar-group)] (GB:NP_001052757.1); similar to Os02g05365	0.55	1.61
249944_at	AT5G22290	ANAC089 (Arabidopsis NAC domain containing protein 89); transcription factor	0.07	1.39
249942_at	AT5G22300	NIT4 (NITRILASE 4)	0.51	5.09
249934_at	AT5G22410	peroxidase, putative	-1.67	-2.38
249895_at	AT5G22500	acyl CoA reductase, putative / male-sterility protein, putative	0.38	1.5
249896_at	AT5G22530	similar to unknown protein [Arabidopsis thaliana] (TAIR:AT5G22520.1)	4.76	4.52
249893_at	AT5G22555	unknown protein	-0.77	-4.99
249890_at	AT5G22570	WRKY38 (WRKY DNA-binding protein 38); transcription factor	-0.16	-2.88
249910_at	AT5G22630	prephenate dehydratase family protein	1.2	1.08
249901_at	AT5G22650	HD2B (HISTONE DEACETYLASE 2B)	-0.16	-1.02
249914_at	AT5G22850	aspartyl protease family protein	-0.33	1.17
249860_at	AT5G22860	serine carboxypeptidase S28 family protein	-0.29	1.64
249866_at	AT5G23010	MAM1 (2-isopropylmalate synthase 3); 2-isopropylmalate synthase	-0.43	-1.42
249867_at	AT5G23020	MAM-L (METHYLTHIOALKYMALATE SYNTHASE-LIKE); 2-isopropylmalate synthase	-0.27	-2.18
249869_at	AT5G23050	acyl-activating enzyme 17 (AAE17)	0.46	1.47
249848_at	AT5G23220	isochorismatase hydrolase family protein	-0.45	-3.76
249832_at	AT5G23400	disease resistance family protein / LRR family protein	-0.86	-1.25
249800_at	AT5G23660	MTN3 (ARABIDOPSIS HOMOLOG OF MEDICAGO TRUNCATULA MTN3)	-0.52	1.1
249791_at	AT5G23810	AAP7 (amino acid permease 7); amino acid permease	0.28	1.13
249812_at	AT5G23830	MD-2-related lipid recognition domain-containing protein / ML domain-containing protein	-0.21	-2.66
249814_at	AT5G23840	MD-2-related lipid recognition domain-containing protein / ML domain-containing protein	-0.36	-2.32
249763_at	AT5G24010	protein kinase family protein	-0.54	-1.24
249770_at	AT5G24110	WRKY30 (WRKY DNA-binding protein 30); transcription factor	4.34	2.54
249769_at	AT5G24120	SIGE (RNA polymerase sigma subunit E); DNA binding / DNA-directed RNA polymerase/ sigma factor/ transcription factor	0.13	1.69
249775_at	AT5G24160	squalene monooxygenase 1,2 / squalene epoxidase 1,2 (SQP1,2)	0.22	1.13
249790_at	AT5G24290	integral membrane family protein	-0.38	-1.19
249732_at	AT5G24420	glucosamine/galactosamine-6-phosphate isomerase-related	0.01	2.13
249742_at	AT5G24490	30S ribosomal protein, putative	0.09	1.39
249754_at	AT5G24530	oxidoreductase, 2OG-Fe(II) oxygenase family protein	-0.07	-1.09
249721_at	AT5G24655	similar to unknown protein [Arabidopsis thaliana] (TAIR:AT5G24660.1); similar to unknown protein [Brassica rapa subsp. pekinensis] (GB:AAQ92331.1)	0.38	1.57
249752_at	AT5G24660	similar to unknown protein [Arabidopsis thaliana] (TAIR:AT5G24655.1); similar to unknown protein [Brassica rapa subsp. pekinensis] (GB:AAQ92331.1)	1.92	1.01
245929_at	AT5G24760	alcohol dehydrogenase, putative	0.31	1.13
246962_s_at	AT5G24800	BZO2H2 (basic leucine zipper O2 homolog 2); DNA binding / transcription factor	0.23	2.62
246932_at	AT5G25190	ethylene-responsive element-binding protein, putative	-0.55	1.8
246944_at	AT5G25450	ubiquinol-cytochrome C reductase complex 14 kDa protein, putative	2.43	3.41
246911_at	AT5G25810	TNY (TINY); DNA binding / transcription factor	-0.95	-2.95
246912_at	AT5G25820	exostosin family protein	-0.09	-2.17
246860_at	AT5G25840	similar to unknown protein [Arabidopsis thaliana] (TAIR:AT1G79770.1); similar to Os06g0554200 [Oryza sativa (japonica cultivar-group)] (GB:NP_001057846.1); similar to Os01g0199700 [Oryza sativa (japonica cultivar-group)] (GB:NP_001042311.1); similar to hy	-0.09	-1.11
246858_at	AT5G25930	leucine-rich repeat family protein / protein kinase family protein	2.11	3.22
246884_at	AT5G26220	ChaC-like family protein	2.57	1.29
246825_at	AT5G26260	meprin and TRAF homology domain-containing protein / MATH domain-containing protein	-0.33	-5
246888_at	AT5G26270	similar to unknown protein [Arabidopsis thaliana] (TAIR:AT1G26762.1)	-0.27	-1.08
246855_at	AT5G26280	meprin and TRAF homology domain-containing protein / MATH domain-containing protein	-0.24	-2.64
246831_at	AT5G26340	MSS1 (SUGAR TRANSPORT PROTEIN 13); carbohydrate transporter/ hexose:hydrogen symporter/ high-affinity hydrogen:glucose transporter/ sugar porter	1.08	2.24
246797_at	AT5G26790	similar to unknown protein [Arabidopsis thaliana] (TAIR:AT1G06475.1)	-0.5	-1.05
246850_at	AT5G26860	LON_ARA_ARA (Lon protease homolog gene); ATP binding / ATP-dependent peptidase/ serine-type peptidase	-0.09	-1.02
246821_at	AT5G26920	calmodulin binding	0.82	1.03
246765_at	AT5G27330	similar to unknown protein [Arabidopsis thaliana] (TAIR:AT3G05130.1); similar to PREDICTED: similar to centromere protein E [Apis mellifera] (GB:XP_001120388.1); contains InterPro domain Prefoldin; (InterPro:IPR009053)	-0.21	-1.02
246785_at	AT5G27380	GSH2 (GLUTATHIONE SYNTHETASE 2); glutathione synthase	0.29	1.16
246777_at	AT5G27420	zinc finger (C3HC4-type RING finger) family protein	2.77	2.99
246789_at	AT5G27600	LACS7 (LONG-CHAIN ACYL-COA SYNTHETASE 7)	0.23	1.21
246744_at	AT5G27760	hypoxia-responsive family protein	1.08	1.89
255945_at	AT5G28610	similar to glycine-rich protein [Arabidopsis thaliana] (TAIR:AT5G28630.1); similar to PREDICTED: hypothetical protein [Rattus norve (GB:XP_001078769.1); similar to PREDICTED: hypothetical protein [Homo sapiens] (GB:XP_001129626.1)	2.31	0.17
246108_at	AT5G28630	glycine-rich protein	2.73	0.21
246652_at	AT5G35190	proline-rich extensin-like family protein	-2.13	-5.56
246653_at	AT5G35200	epsin N-terminal homology (ENTH) domain-containing protein	0.29	1.13
246612_at	AT5G35320	similar to conserved hypothetical protein [Medicago truncatula] (GB:ABE90606.1)	3.06	3.08
249719_at	AT5G35735	auxin-responsive family protein	1.4	0.89
249694_at	AT5G35790	G6PD1 (GLUCOSE-6-PHOSPHATE DEHYDROGENASE 1); glucose-6-phosphate 1-dehydrogenase	0.27	1.05
249675_at	AT5G35940	jacalin lectin family protein	0.18	-3.8
249575_at	AT5G37670	15.7 kDa class I-related small heat shock protein-like (HSP15.7-CI)	3.58	4.16
249576_at	AT5G37690	GDSL-motif lipase/hydrolase family protein	-0.05	-1.33
249577_at	AT5G37710	lipase class 3 family protein / calmodulin-binding heat-shock protein, putative	0.33	1.04
249580_at	AT5G37740	C2 domain-containing protein	0.8	1.23
249588_at	AT5G37790	protein kinase family protein	-0.27	-1.04
249599_at	AT5G37990	S-adenosylmethionine-dependent methyltransferase	-0.7	-2.11
249567_at	AT5G38020	S-adenosyl-L-methionine:carboxyl methyltransferase family protein	-0.48	-2.97
249545_at	AT5G38030	MATE efflux family protein	-0.44	-2.73
249522_at	AT5G38700	similar to unknown protein [Arabidopsis thaliana] (TAIR:AT4G02170.1); similar to At5g38700 [Medicago truncatula] (GB:ABE84418.1)	-0.96	-1
249527_at	AT5G38710	proline oxidase, putative / osmotic stress-responsive proline dehydrogenase, putative	-0.18	2.24
249483_at	AT5G38895	zinc finger (C3HC4-type RING finger) family protein	0.62	1.68
249481_at	AT5G38900	DSBA oxidoreductase family protein	0.15	4.2
249487_at	AT5G39040	ATTAP2 (Arabidopsis thaliana transporter associated with antigen processing protein 2); ATPase, coupled to transmembrane movement of substances	0.21	1.05
249494_at	AT5G39050	transferase family protein	1.76	2.96
249469_at	AT5G39320	UDP-glucose 6-dehydrogenase, putative	-0.17	-1.67
249467_at	AT5G39610	ANAC092/ATNAC2/ATNAC6 (Arabidopsis NAC domain containing protein 92); protein heterodimerization/ protein homodimerization/ transcription factor	0.13	1.03
249415_at	AT5G39660	CDF2 (CYCLING DOF FACTOR 2); DNA binding / protein binding / transcription factor	0.78	1.35
249417_at	AT5G39670	calcium-binding EF hand family protein	1.57	2.03
249464_at	AT5G39710	EMB2745 (EMBRYO DEFECTIVE 2745); binding	-0.42	-1.35
249422_at	AT5G39760	ATHB23 (ARABIDOPSIS THALIANA HOMEOBOX PROTEIN 23); DNA binding / transcription factor	-0.62	-1.08
249426_at	AT5G39840	ATP-dependent RNA helicase, mitochondrial, putative	0.32	-1.05
249427_at	AT5G39850	40S ribosomal protein S9 (RPS9C)	0.03	-1.01
249384_at	AT5G39890	similar to unknown protein [Arabidopsis thaliana] (TAIR:AT5G15120.1); similar to unknown protein [Oryza sativa (japonica cultivar-group)] (GB:BAB03364.1); similar to Os01g0185500 [Oryza sativa (japonica cultivar-group)] (GB:NP_001042241.1); contains Inter	-0.21	1.74
249392_at	AT5G40150	peroxidase, putative	-0.23	-1.1
249393_at	AT5G40170	disease resistance family protein	1.09	1.14
249411_at	AT5G40390	SIP1 (SEED IMBIBITION 1-LIKE); galactinol-sucrose galactosyltransferase/ hydrolase, hydrolyzing O-glycosyl compounds	-0.33	-1.21
249379_at	AT5G40460	similar to unknown protein [Arabidopsis thaliana] (TAIR:AT3G27630.1); similar to hypothetical protein MtrDRAFT_AC146560g4v1 [Medicago truncatula] (GB:ABE87926.1)	0.07	1.31
249354_at	AT5G40480	EMB3012 (EMBRYO DEFECTIVE 3012)	-0.1	-1.18
249358_at	AT5G40510	similar to unknown protein [Arabidopsis thaliana] (TAIR:AT3G27570.1); similar to Clostridium pasteurianum ferredoxin homolog [Solanum tuberosum] (GB:AAB33256.1); similar to Os02g0725100 [Oryza sativa (japonica cultivar-group)] (GB:NP_001047981.1); contain	-0.59	-3.68
249364_at	AT5G40590	DC1 domain-containing protein	-0.28	-4.34
249377_at	AT5G40690	similar to unknown protein [Arabidopsis thaliana] (TAIR:AT2G41730.1)	0.09	1.37
249375_at	AT5G40730	AGP24 (ARABINOGALACTAN PROTEIN 24)	-0.7	-3.27
249346_at	AT5G40780	LHT1 (LYSINE HISTIDINE TRANSPORTER 1); amino acid permease/ amino acid transporter	0.02	-1.67
249347_at	AT5G40830	ATRAD3 (Arabidopsis thaliana Ras Associated with Diabetes protein 3)	-0.35	-1.5
249333_at	AT5G40990	GLIP1 (GDSL LIPASE1); carboxylic ester hydrolase	0.2	6.44
249289_at	AT5G41040	transferase family protein	-0.72	-2.52
249336_at	AT5G41070	DRB5 (DSRNA-BINDING PROTEIN 5); double-stranded RNA binding	0.58	1.22
249339_at	AT5G41100	DNA binding	1.28	1.69
249340_at	AT5G41140	similar to unknown protein [Arabidopsis thaliana] (TAIR:AT1G63300.1); similar to putative myosin [Oryza sativa (japonica cultivar-group)] (GB:AAO72668.1); contains domain no description (G3D.1.20.5.170); contains domain MYOSIN HEAVY CHAIN-RELATED (PTHR231	-0.03	-1.32
249295_at	AT5G41280	Identical to DUF26 domain-containing protein 1 precursor [Arabidopsis Thaliana] (GB:Q9FHD5;GB:Q5BPI3); similar to receptor-like protein kinase-related [Arabidopsis thaliana] (TAIR:AT5G41290.1); similar to receptor-like protein kinase homolog RK20-1 [Phase	-0.63	-4.65
249227_at	AT5G42180	peroxidase 64 (PER64) (P64) (PRXR4)	-0.56	-2.81
249197_at	AT5G42380	calmodulin-related protein, putative	2.61	5.15
249206_at	AT5G42630	ATS/KAN4 (ABERRANT TESTA SHAPE); DNA binding / transcription factor	-0.41	-1.71
249188_at	AT5G42830	transferase family protein	1.41	2.71
249167_at	AT5G42860	similar to unknown protein [Arabidopsis thaliana] (TAIR:AT1G45688.1); similar to H0814G11.12 [Oryza sativa (indica cultivar-group)] (GB:CAJ86345.1); similar to CAA30379.1 protein [Oryza sativa] (GB:CAB53482.1)	-0.4	-2.52
249140_at	AT5G43190	F-box family protein (FBX6)	0.64	1.03
249148_at	AT5G43260	chaperone protein dnaJ-related	0.13	1.28
249125_at	AT5G43450	2-oxoglutarate-dependent dioxygenase, putative	0.26	1.89
249097_at	AT5G43520	DC1 domain-containing protein	-1.2	-3.23
249101_at	AT5G43580	serine-type endopeptidase inhibitor	-0.14	-4.28
249092_at	AT5G43710	glycoside hydrolase family 47 protein	0	-1.49
249112_at	AT5G43780	APS4	-0.34	-1.07
249078_at	AT5G44070	CAD1 (CADMIUM SENSITIVE 1)	1.49	1.09
249081_at	AT5G44090	calcium-binding EF hand family protein, putative / protein phosphatase 2A 62 kDa B'' regulatory subunit, putative	0.41	1.4
249063_at	AT5G44110	POP1	-0.28	-1.72
249037_at	AT5G44130	fasciclin-like arabinogalactan-protein, putative	0.17	-1.61
249044_at	AT5G44370	transporter-related	-0.27	-1.2
249045_at	AT5G44380	FAD-binding domain-containing protein	-0.35	-2.91
249051_at	AT5G44390	FAD-binding domain-containing protein	-0.16	-1.08
249052_at	AT5G44420	PDF1.2 (Low-molecular-weight cysteine-rich 77)	0.05	1.58
249061_at	AT5G44550	integral membrane family protein	-0.04	-1.62
[truncated: 233 more rows]

## Sheet: Supplemental Table 5
Supplemental Table 5. Number of genes in clusters.
Numbers of genes in clusters 1 - 26 according to stress- and senescence-specific classification of the expression response.
										Classification of gene response specificity
Cluster	H2O2	NaCl	Senescence	Number of genes						1 for up-regulated, -1 for down-regulated, 0 for no change
1	-1	-1	-1	51
2	-1	-1	0	32				Gene	H2O2	NaCl	Senescence	Cluster (based on gene response specificity)
3	-1	-1	1	2				AT1G08810	-1	-1	-1	1
4	-1	0	-1	94				AT1G22690	-1	-1	-1	1
5	-1	0	0	541				AT1G72230	-1	-1	-1	1
6	-1	0	1	80				AT2G13820	-1	-1	-1	1
8	-1	1	0	10				AT2G40150	-1	-1	-1	1
9	-1	1	1	32				AT3G05730	-1	-1	-1	1
10	0	-1	-1	277				AT3G16670	-1	-1	-1	1
11	0	-1	0	99				AT3G48720	-1	-1	-1	1
12	0	-1	1	3				AT2G02020	-1	-1	-1	1
13	0	0	-1	1634				AT3G54260	-1	-1	-1	1
14	0	0	1	1704				AT4G23290	-1	-1	-1	1
15	0	1	-1	2				AT4G24780	-1	-1	-1	1
16	0	1	0	116				AT5G02540	-1	-1	-1	1
17	0	1	1	300				AT5G02890	-1	-1	-1	1
18	1	-1	-1	1				AT5G66590	-1	-1	-1	1
19	1	-1	0	3				AT1G03870	-1	-1	-1	1
20	1	-1	1	1				AT1G04250	-1	-1	-1	1
21	1	0	-1	26				AT1G29660	-1	-1	-1	1
22	1	0	0	302				AT4G12730	-1	-1	-1	1
23	1	0	1	255				AT4G38950	-1	-1	-1	1
24	1	1	-1	2				AT5G16590	-1	-1	-1	1
25	1	1	0	77				AT5G44130	-1	-1	-1	1
26	1	1	1	350				AT1G67750	-1	-1	-1	1
								AT2G32990	-1	-1	-1	1
								AT3G06035	-1	-1	-1	1
								AT4G12880	-1	-1	-1	1
								AT1G04680	-1	-1	-1	1
								AT3G63200	-1	-1	-1	1
								AT4G28780	-1	-1	-1	1
								AT3G12610	-1	-1	-1	1
								AT3G19850	-1	-1	-1	1
								AT4G11290	-1	-1	-1	1
								AT2G43100	-1	-1	-1	1
								AT3G03190	-1	-1	-1	1
								AT1G64390	-1	-1	-1	1
								AT5G60890	-1	-1	-1	1
								AT4G01080	-1	-1	-1	1
								AT5G08640	-1	-1	-1	1
								AT1G11545	-1	-1	-1	1
								AT1G28290	-1	-1	-1	1
								AT1G56430	-1	-1	-1	1
								AT2G22170	-1	-1	-1	1
								AT3G44990	-1	-1	-1	1
								AT4G00360	-1	-1	-1	1
								AT5G03760	-1	-1	-1	1
								AT5G07690	-1	-1	-1	1
								AT5G23020	-1	-1	-1	1
								AT5G25840	-1	-1	-1	1
								AT5G58900	-1	-1	-1	1
								AT5G61340	-1	-1	-1	1
								AT5G62360	-1	-1	-1	1
								AT1G19960	-1	-1	0	2
								AT1G65900	-1	-1	0	2
								AT1G70710	-1	-1	0	2
								AT1G78020	-1	-1	0	2
								AT2G33850	-1	-1	0	2
								AT2G44940	-1	-1	0	2
								AT4G28250	-1	-1	0	2
								AT4G39190	-1	-1	0	2
								AT5G10430	-1	-1	0	2
								AT1G31230	-1	-1	0	2
								AT1G62560	-1	-1	0	2
								AT3G52370	-1	-1	0	2
								AT4G22490	-1	-1	0	2
								AT4G30140	-1	-1	0	2
								AT1G74090	-1	-1	0	2
								AT4G12030	-1	-1	0	2
								AT1G62800	-1	-1	0	2
								AT1G70470	-1	-1	0	2
								AT2G34490	-1	-1	0	2
								AT3G43800	-1	-1	0	2
								AT3G51720	-1	-1	0	2
								AT3G58120	-1	-1	0	2
								AT3G58990	-1	-1	0	2
								AT4G02290	-1	-1	0	2
								AT4G02850	-1	-1	0	2
								AT4G03060	-1	-1	0	2
								AT4G13770	-1	-1	0	2
								AT4G29740	-1	-1	0	2
								AT5G06270	-1	-1	0	2
								AT5G23010	-1	-1	0	2
								AT5G47630	-1	-1	0	2
								AT5G61420	-1	-1	0	2
								AT1G03820	-1	-1	1	3
								AT5G13930	-1	-1	1	3
								AT1G17190	-1	0	-1	4
								AT1G52910	-1	0	-1	4
								AT1G53830	-1	0	-1	4
								AT1G64640	-1	0	-1	4
								AT1G72480	-1	0	-1	4
								AT1G80170	-1	0	-1	4
								AT2G22900	-1	0	-1	4
								AT2G35190	-1	0	-1	4
								AT3G05910	-1	0	-1	4
								AT3G08630	-1	0	-1	4
								AT3G43960	-1	0	-1	4
								AT4G25260	-1	0	-1	4
								AT4G26760	-1	0	-1	4
								AT4G38860	-1	0	-1	4
								AT5G39320	-1	0	-1	4
								AT5G40150	-1	0	-1	4
								AT5G41140	-1	0	-1	4
								AT5G65810	-1	0	-1	4
								AT5G67390	-1	0	-1	4
								AT1G04040	-1	0	-1	4
								AT1G04430	-1	0	-1	4
								AT1G10470	-1	0	-1	4
								AT1G13730	-1	0	-1	4
								AT1G24170	-1	0	-1	4
								AT1G41830	-1	0	-1	4
								AT1G64780	-1	0	-1	4
								AT1G70280	-1	0	-1	4
								AT2G01830	-1	0	-1	4
								AT2G16630	-1	0	-1	4
								AT2G17230	-1	0	-1	4
								AT2G33570	-1	0	-1	4
								AT2G43200	-1	0	-1	4
								AT2G45080	-1	0	-1	4
								AT2G48030	-1	0	-1	4
								AT3G06770	-1	0	-1	4
								AT3G16570	-1	0	-1	4
								AT3G21190	-1	0	-1	4
								AT3G50620	-1	0	-1	4
								AT3G63110	-1	0	-1	4
								AT4G23750	-1	0	-1	4
								AT4G27720	-1	0	-1	4
								AT4G31000	-1	0	-1	4
								AT5G09870	-1	0	-1	4
								AT5G15740	-1	0	-1	4
								AT5G44110	-1	0	-1	4
								AT5G54380	-1	0	-1	4
								AT5G62920	-1	0	-1	4
								AT5G66920	-1	0	-1	4
								AT5G67210	-1	0	-1	4
								AT1G12010	-1	0	-1	4
								AT1G19710	-1	0	-1	4
								AT1G23750	-1	0	-1	4
								AT1G45130	-1	0	-1	4
								AT1G49560	-1	0	-1	4
								AT1G77690	-1	0	-1	4
								AT1G80690	-1	0	-1	4
								AT2G16750	-1	0	-1	4
								AT2G20370	-1	0	-1	4
								AT2G24170	-1	0	-1	4
								AT2G26730	-1	0	-1	4
								AT2G27920	-1	0	-1	4
								AT2G28900	-1	0	-1	4
								AT2G36570	-1	0	-1	4
								AT2G40480	-1	0	-1	4
								AT2G45560	-1	0	-1	4
								AT3G13730	-1	0	-1	4
								AT3G15570	-1	0	-1	4
								AT3G15720	-1	0	-1	4
								AT3G16180	-1	0	-1	4
								AT3G25110	-1	0	-1	4
								AT3G61820	-1	0	-1	4
								AT4G30660	-1	0	-1	4
								AT5G07030	-1	0	-1	4
								AT5G26790	-1	0	-1	4
								AT5G40830	-1	0	-1	4
								AT5G44370	-1	0	-1	4
								AT5G50375	-1	0	-1	4
								AT5G53090	-1	0	-1	4
								AT5G57700	-1	0	-1	4
								AT5G65020	-1	0	-1	4
								AT5G67280	-1	0	-1	4
								AT1G33800	-1	0	-1	4
								AT1G73330	-1	0	-1	4
								AT1G74840	-1	0	-1	4
								AT1G75580	-1	0	-1	4
								AT2G25470	-1	0	-1	4
								AT2G29330	-1	0	-1	4
								AT3G45230	-1	0	-1	4
								AT3G46900	-1	0	-1	4
								AT3G46940	-1	0	-1	4
								AT3G48100	-1	0	-1	4
								AT3G57240	-1	0	-1	4
								AT4G33790	-1	0	-1	4
								AT5G16190	-1	0	-1	4
								AT1G01750	-1	0	0	5
								AT1G02810	-1	0	0	5
								AT1G05260	-1	0	0	5
								AT1G05700	-1	0	0	5
								AT1G07390	-1	0	0	5
								AT1G10780	-1	0	0	5
								AT1G12560	-1	0	0	5
								AT1G13420	-1	0	0	5
								AT1G13970	-1	0	0	5
								AT1G14210	-1	0	0	5
								AT1G14780	-1	0	0	5
								AT1G15210	-1	0	0	5
								AT1G15870	-1	0	0	5
								AT1G23720	-1	0	0	5
								AT1G29020	-1	0	0	5
								AT1G30510	-1	0	0	5
								AT1G30750	-1	0	0	5
								AT1G30870	-1	0	0	5
								AT1G31770	-1	0	0	5
								AT1G33750	-1	0	0	5
								AT1G35220	-1	0	0	5
								AT1G43800	-1	0	0	5
								AT1G49310	-1	0	0	5
								AT1G49320	-1	0	0	5
								AT1G49860	-1	0	0	5
								AT1G52050	-1	0	0	5
								AT1G53680	-1	0	0	5
								AT1G54740	-1	0	0	5
								AT1G62980	-1	0	0	5
								AT1G63000	-1	0	0	5
								AT1G64400	-1	0	0	5
								AT1G64910	-1	0	0	5
								AT1G68880	-1	0	0	5
								AT1G70850	-1	0	0	5
								AT1G71692	-1	0	0	5
								AT1G73620	-1	0	0	5
								AT1G74460	-1	0	0	5
								AT1G74500	-1	0	0	5
								AT1G75880	-1	0	0	5
								AT1G76270	-1	0	0	5
								AT1G77330	-1	0	0	5
								AT1G78090	-1	0	0	5
								AT1G80240	-1	0	0	5
								AT2G03720	-1	0	0	5
								AT2G04025	-1	0	0	5
								AT2G04800	-1	0	0	5
								AT2G14100	-1	0	0	5
								AT2G18370	-1	0	0	5
								AT2G18980	-1	0	0	5
								AT2G19970	-1	0	0	5
								AT2G19990	-1	0	0	5
								AT2G21045	-1	0	0	5
								AT2G21100	-1	0	0	5
								AT2G22510	-1	0	0	5
								AT2G22840	-1	0	0	5
								AT2G23050	-1	0	0	5
								AT2G23540	-1	0	0	5
								AT2G24610	-1	0	0	5
								AT2G25680	-1	0	0	5
								AT2G25810	-1	0	0	5
								AT2G25980	-1	0	0	5
								AT2G26820	-1	0	0	5
								AT2G28250	-1	0	0	5
								AT2G28550	-1	0	0	5
								AT2G28630	-1	0	0	5
								AT2G29670	-1	0	0	5
								AT2G29750	-1	0	0	5
								AT2G30210	-1	0	0	5
								AT2G32270	-1	0	0	5
								AT2G33790	-1	0	0	5
								AT2G34020	-1	0	0	5
								AT2G36100	-1	0	0	5
								AT2G36690	-1	0	0	5
								AT2G39430	-1	0	0	5
								AT2G39530	-1	0	0	5
								AT2G43140	-1	0	0	5
								AT2G43600	-1	0	0	5
								AT2G43610	-1	0	0	5
								AT2G44370	-1	0	0	5
								AT2G44380	-1	0	0	5
								AT2G45050	-1	0	0	5
								AT2G46150	-1	0	0	5
								AT2G46690	-1	0	0	5
								AT2G47460	-1	0	0	5
								AT2G47540	-1	0	0	5
								AT2G48130	-1	0	0	5
								AT2G48140	-1	0	0	5
								AT3G01190	-1	0	0	5
								AT3G01220	-1	0	0	5
								AT3G04110	-1	0	0	5
								AT3G05920	-1	0	0	5
								AT3G13760	-1	0	0	5
								AT3G14370	-1	0	0	5
								AT3G14940	-1	0	0	5
								AT3G15300	-1	0	0	5
								AT3G15950	-1	0	0	5
								AT3G16440	-1	0	0	5
								AT3G16450	-1	0	0	5
								AT3G16460	-1	0	0	5
								AT3G16750	-1	0	0	5
								AT3G18200	-1	0	0	5
								AT3G19390	-1	0	0	5
								AT3G20370	-1	0	0	5
								AT3G21510	-1	0	0	5
								AT3G21770	-1	0	0	5
								AT3G23020	-1	0	0	5
								AT3G24240	-1	0	0	5
								AT3G24670	-1	0	0	5
								AT3G27400	-1	0	0	5
								AT3G48700	-1	0	0	5
								AT3G50010	-1	0	0	5
								AT3G50570	-1	0	0	5
								AT3G51740	-1	0	0	5
								AT3G53480	-1	0	0	5
								AT3G54040	-1	0	0	5
								AT3G58550	-1	0	0	5
								AT3G62040	-1	0	0	5
								AT3G62270	-1	0	0	5
								AT3G62280	-1	0	0	5
								AT4G01630	-1	0	0	5
								AT4G02270	-1	0	0	5
								AT4G07820	-1	0	0	5
								AT4G17800	-1	0	0	5
								AT4G22840	-1	0	0	5
								AT4G25820	-1	0	0	5
								AT4G25835	-1	0	0	5
								AT4G26010	-1	0	0	5
								AT4G27730	-1	0	0	5
								AT4G28650	-1	0	0	5
								AT4G29690	-1	0	0	5
								AT4G30170	-1	0	0	5
								AT4G30320	-1	0	0	5
								AT4G31470	-1	0	0	5
								AT4G31730	-1	0	0	5
								AT4G31910	-1	0	0	5
								AT4G34750	-1	0	0	5
								AT4G35030	-1	0	0	5
								AT4G37470	-1	0	0	5
								AT4G38080	-1	0	0	5
								AT4G40090	-1	0	0	5
								AT5G01870	-1	0	0	5
								AT5G02260	-1	0	0	5
								AT5G02550	-1	0	0	5
								AT5G03230	-1	0	0	5
								AT5G04470	-1	0	0	5
								AT5G04960	-1	0	0	5
								AT5G04970	-1	0	0	5
								AT5G05500	-1	0	0	5
								AT5G07110	-1	0	0	5
								AT5G07820	-1	0	0	5
								AT5G09480	-1	0	0	5
								AT5G10130	-1	0	0	5
								AT5G10580	-1	0	0	5
								AT5G14750	-1	0	0	5
								AT5G15180	-1	0	0	5
								AT5G17820	-1	0	0	5
								AT5G19110	-1	0	0	5
								AT5G19520	-1	0	0	5
								AT5G19890	-1	0	0	5
								AT5G20885	-1	0	0	5
								AT5G22410	-1	0	0	5
								AT5G23220	-1	0	0	5
								AT5G23400	-1	0	0	5
								AT5G35940	-1	0	0	5
								AT5G37690	-1	0	0	5
								AT5G38030	-1	0	0	5
								AT5G40390	-1	0	0	5
								AT5G40510	-1	0	0	5
								AT5G40590	-1	0	0	5
								AT5G41040	-1	0	0	5
								AT5G42180	-1	0	0	5
								AT5G44550	-1	0	0	5
								AT5G45070	-1	0	0	5
								AT5G45080	-1	0	0	5
								AT5G45480	-1	0	0	5
								AT5G47980	-1	0	0	5
								AT5G47990	-1	0	0	5
								AT5G48000	-1	0	0	5
								AT5G48070	-1	0	0	5
								AT5G48110	-1	0	0	5
								AT5G48430	-1	0	0	5
								AT5G48560	-1	0	0	5
								AT5G53250	-1	0	0	5
								AT5G54020	-1	0	0	5
								AT5G55930	-1	0	0	5
								AT5G57980	-1	0	0	5
								AT5G58660	-1	0	0	5
								AT5G58860	-1	0	0	5
								AT5G59090	-1	0	0	5
								AT5G59520	-1	0	0	5
								AT5G60520	-1	0	0	5
								AT5G60530	-1	0	0	5
								AT5G63590	-1	0	0	5
								AT5G63600	-1	0	0	5
								AT5G63660	-1	0	0	5
								AT5G64100	-1	0	0	5
								AT5G64110	-1	0	0	5
								AT5G66280	-1	0	0	5
								AT5G66390	-1	0	0	5
								AT5G66815	-1	0	0	5
								AT5G44820	-1	0	0	5
								AT1G11540	-1	0	0	5
								AT1G12740	-1	0	0	5
								AT1G13950	-1	0	0	5
								AT1G20840	-1	0	0	5
								AT1G24280	-1	0	0	5
								AT1G28400	-1	0	0	5
								AT1G49230	-1	0	0	5
								AT1G53300	-1	0	0	5
								AT1G53920	-1	0	0	5
								AT1G60680	-1	0	0	5
								AT1G62770	-1	0	0	5
								AT1G64330	-1	0	0	5
								AT1G66200	-1	0	0	5
								AT1G68150	-1	0	0	5
								AT1G77130	-1	0	0	5
								AT1G79070	-1	0	0	5
								AT2G12400	-1	0	0	5
								AT2G15790	-1	0	0	5
								AT2G18230	-1	0	0	5
								AT2G35270	-1	0	0	5
								AT2G37540	-1	0	0	5
								AT2G39920	-1	0	0	5
								AT2G41090	-1	0	0	5
								AT2G41660	-1	0	0	5
								AT2G42570	-1	0	0	5
								AT3G01720	-1	0	0	5
								AT3G03640	-1	0	0	5
								AT3G07990	-1	0	0	5
								AT3G09540	-1	0	0	5
								AT3G13560	-1	0	0	5
								AT3G19370	-1	0	0	5
								AT3G20015	-1	0	0	5
								AT3G20240	-1	0	0	5
								AT3G27950	-1	0	0	5
								AT3G29410	-1	0	0	5
								AT3G54580	-1	0	0	5
								AT3G54960	-1	0	0	5
								AT3G58200	-1	0	0	5
								AT3G63210	-1	0	0	5
								AT4G00880	-1	0	0	5
								AT4G09020	-1	0	0	5
								AT4G17090	-1	0	0	5
								AT4G17770	-1	0	0	5
								AT4G18610	-1	0	0	5
								AT4G23130	-1	0	0	5
								AT4G25090	-1	0	0	5
								AT4G25780	-1	0	0	5
								AT4G28890	-1	0	0	5
								AT4G30650	-1	0	0	5
								AT4G31320	-1	0	0	5
								AT4G33720	-1	0	0	5
								AT4G34950	-1	0	0	5
								AT4G37160	-1	0	0	5
								AT4G37540	-1	0	0	5
								AT4G39210	-1	0	0	5
								AT4G39320	-1	0	0	5
								AT4G39675	-1	0	0	5
								AT5G13870	-1	0	0	5
								AT5G18280	-1	0	0	5
								AT5G20700	-1	0	0	5
								AT5G37790	-1	0	0	5
								AT5G39760	-1	0	0	5
								AT5G40480	-1	0	0	5
								AT5G48290	-1	0	0	5
								AT5G51310	-1	0	0	5
								AT5G54370	-1	0	0	5
								AT5G57830	-1	0	0	5
								AT5G60660	-1	0	0	5
								AT5G65090	-1	0	0	5
								AT5G65650	-1	0	0	5
								AT5G66060	-1	0	0	5
								AT1G01300	-1	0	0	5
								AT1G01320	-1	0	0	5
								AT1G02370	-1	0	0	5
								AT1G02690	-1	0	0	5
								AT1G02870	-1	0	0	5
								AT1G02900	-1	0	0	5
								AT1G03530	-1	0	0	5
								AT1G04945	-1	0	0	5
								AT1G06720	-1	0	0	5
								AT1G07070	-1	0	0	5
								AT1G07720	-1	0	0	5
								AT1G10270	-1	0	0	5
								AT1G10490	-1	0	0	5
								AT1G10550	-1	0	0	5
								AT1G11580	-1	0	0	5
								AT1G11670	-1	0	0	5
								AT1G12500	-1	0	0	5
								AT1G13030	-1	0	0	5
								AT1G13160	-1	0	0	5
								AT1G15490	-1	0	0	5
								AT1G15960	-1	0	0	5
								AT1G16060	-1	0	0	5
								AT1G16190	-1	0	0	5
								AT1G18850	-1	0	0	5
								AT1G23030	-1	0	0	5
								AT1G23205	-1	0	0	5
								AT1G24530	-1	0	0	5
								AT1G26820	-1	0	0	5
								AT1G27050	-1	0	0	5
								AT1G30110	-1	0	0	5
								AT1G30960	-1	0	0	5
								AT1G31660	-1	0	0	5
								AT1G33260	-1	0	0	5
								AT1G48930	-1	0	0	5
								AT1G48960	-1	0	0	5
								AT1G49570	-1	0	0	5
								AT1G51380	-1	0	0	5
								AT1G52930	-1	0	0	5
								AT1G55690	-1	0	0	5
								AT1G56020	-1	0	0	5
								AT1G56110	-1	0	0	5
								AT1G61667	-1	0	0	5
								AT1G67120	-1	0	0	5
								AT1G67330	-1	0	0	5
								AT1G68760	-1	0	0	5
								AT1G69526	-1	0	0	5
								AT1G70230	-1	0	0	5
								AT1G72730	-1	0	0	5
								AT1G73240	-1	0	0	5
								AT1G76120	-1	0	0	5
								AT1G78100	-1	0	0	5
								AT1G79470	-1	0	0	5
								AT1G80270	-1	0	0	5
								AT2G01750	-1	0	0	5
								AT2G03090	-1	0	0	5
								AT2G04570	-1	0	0	5
								AT2G16570	-1	0	0	5
								AT2G18220	-1	0	0	5
								AT2G18900	-1	0	0	5
								AT2G19670	-1	0	0	5
								AT2G20515	-1	0	0	5
								AT2G24300	-1	0	0	5
								AT2G24570	-1	0	0	5
								AT2G27775	-1	0	0	5
								AT2G28600	-1	0	0	5
								AT2G30340	-1	0	0	5
								AT2G31060	-1	0	0	5
								AT2G31660	-1	0	0	5
								AT2G32220	-1	0	0	5
								AT2G32380	-1	0	0	5
								AT2G34050	-1	0	0	5
								AT2G34260	-1	0	0	5
								AT2G37250	-1	0	0	5
								AT2G40700	-1	0	0	5
								AT2G41290	-1	0	0	5
								AT2G42710	-1	0	0	5
								AT2G43130	-1	0	0	5
								AT2G43650	-1	0	0	5
								AT2G45750	-1	0	0	5
								AT2G47990	-1	0	0	5
								AT3G02650	-1	0	0	5
								AT3G03130	-1	0	0	5
								AT3G05320	-1	0	0	5
								AT3G05490	-1	0	0	5
								AT3G06530	-1	0	0	5
								AT3G07000	-1	0	0	5
								AT3G07050	-1	0	0	5
								AT3G10530	-1	0	0	5
								AT3G11964	-1	0	0	5
								AT3G12110	-1	0	0	5
								AT3G12370	-1	0	0	5
								AT3G13230	-1	0	0	5
								AT3G13940	-1	0	0	5
								AT3G15080	-1	0	0	5
								AT3G15357	-1	0	0	5
								AT3G16870	-1	0	0	5
								AT3G18600	-1	0	0	5
								AT3G19360	-1	0	0	5
								AT3G19440	-1	0	0	5
								AT3G21540	-1	0	0	5
								AT3G22660	-1	0	0	5
								AT3G23410	-1	0	0	5
								AT3G23430	-1	0	0	5
								AT3G23620	-1	0	0	5
								AT3G23830	-1	0	0	5
								AT3G25940	-1	0	0	5
								AT3G27170	-1	0	0	5
								AT3G27550	-1	0	0	5
								AT3G27960	-1	0	0	5
								AT3G46280	-1	0	0	5
								AT3G46290	-1	0	0	5
								AT3G49240	-1	0	0	5
								AT3G49320	-1	0	0	5
								AT3G50660	-1	0	0	5
								AT3G55120	-1	0	0	5
								AT3G55510	-1	0	0	5
								AT3G55690	-1	0	0	5
								AT3G56070	-1	0	0	5
								AT3G56230	-1	0	0	5
								AT3G57490	-1	0	0	5
								AT3G57940	-1	0	0	5
								AT3G58660	-1	0	0	5
								AT3G58840	-1	0	0	5
								AT3G59220	-1	0	0	5
								AT3G59670	-1	0	0	5
								AT3G60660	-1	0	0	5
								AT3G61380	-1	0	0	5
								AT3G62760	-1	0	0	5
								AT3G63090	-1	0	0	5
								AT3G63120	-1	0	0	5
								AT4G00820	-1	0	0	5
								AT4G00955	-1	0	0	5
								AT4G01440	-1	0	0	5
								AT4G04940	-1	0	0	5
								AT4G05410	-1	0	0	5
								AT4G09420	-1	0	0	5
								AT4G11460	-1	0	0	5
								AT4G16563	-1	0	0	5
								AT4G16990	-1	0	0	5
								AT4G17870	-1	0	0	5
								AT4G17880	-1	0	0	5
								AT4G18630	-1	0	0	5
								AT4G22580	-1	0	0	5
								AT4G23200	-1	0	0	5
								AT4G23210	-1	0	0	5
								AT4G23490	-1	0	0	5
								AT4G23540	-1	0	0	5
								AT4G24130	-1	0	0	5
								AT4G25630	-1	0	0	5
								AT4G25730	-1	0	0	5
								AT4G26600	-1	0	0	5
								AT4G26780	-1	0	0	5
								AT4G27380	-1	0	0	5
								AT4G28450	-1	0	0	5
								AT4G29510	-1	0	0	5
								AT4G30060	-1	0	0	5
								AT4G30800	-1	0	0	5
								AT4G31920	-1	0	0	5
								AT4G35320	-1	0	0	5
								AT4G36420	-1	0	0	5
								AT4G37400	-1	0	0	5
								AT4G38100	-1	0	0	5
								AT4G38420	-1	0	0	5
								AT5G02050	-1	0	0	5
								AT5G02270	-1	0	0	5
								AT5G02470	-1	0	0	5
								AT5G03260	-1	0	0	5
								AT5G03670	-1	0	0	5
								AT5G05270	-1	0	0	5
								AT5G05990	-1	0	0	5
								AT5G06550	-1	0	0	5
								AT5G08620	-1	0	0	5
								AT5G09420	-1	0	0	5
								AT5G09840	-1	0	0	5
								AT5G11240	-1	0	0	5
								AT5G14150	-1	0	0	5
								AT5G14580	-1	0	0	5
								AT5G15980	-1	0	0	5
								AT5G16750	-1	0	0	5
								AT5G21105	-1	0	0	5
								AT5G22650	-1	0	0	5
								AT5G24010	-1	0	0	5
								AT5G26860	-1	0	0	5
								AT5G27330	-1	0	0	5
								AT5G38700	-1	0	0	5
								AT5G39710	-1	0	0	5
								AT5G39840	-1	0	0	5
								AT5G44930	-1	0	0	5
								AT5G47600	-1	0	0	5
								AT5G49560	-1	0	0	5
								AT5G52380	-1	0	0	5
								AT5G54910	-1	0	0	5
								AT5G55050	-1	0	0	5
								AT5G55920	-1	0	0	5
								AT5G58750	-1	0	0	5
								AT5G59240	-1	0	0	5
								AT5G60730	-1	0	0	5
								AT5G61030	-1	0	0	5
								AT5G65860	-1	0	0	5
								AT5G65970	-1	0	0	5
								AT5G66460	-1	0	0	5
								AT5G66540	-1	0	0	5
								AT5G67470	-1	0	0	5
								AT1G65390	-1	0	0	5
								AT1G79150	-1	0	0	5
								AT5G62440	-1	0	0	5
								AT1G08090	-1	0	0	5
								AT1G43650	-1	0	0	5
								AT1G49030	-1	0	0	5
								AT1G56680	-1	0	0	5
								AT2G23630	-1	0	0	5
								AT2G45430	-1	0	0	5
								AT3G15240	-1	0	0	5
								AT3G22570	-1	0	0	5
								AT3G23090	-1	0	0	5
								AT4G13390	-1	0	0	5
								AT4G13750	-1	0	0	5
								AT4G14130	-1	0	0	5
								AT4G25250	-1	0	0	5
								AT4G26220	-1	0	0	5
								AT4G28850	-1	0	0	5
								AT5G05180	-1	0	0	5
								AT5G09980	-1	0	0	5
								AT5G14650	-1	0	0	5
								AT5G25810	-1	0	0	5
								AT5G42630	-1	0	0	5
								AT5G45650	-1	0	0	5
								AT5G52280	-1	0	0	5
								AT5G53290	-1	0	0	5
								AT5G67400	-1	0	0	5
								AT1G24260	-1	0	0	5
								AT1G70560	-1	0	0	5
								AT2G27590	-1	0	0	5
								AT2G32300	-1	0	0	5
								AT2G39700	-1	0	0	5
								AT3G02885	-1	0	0	5
								AT3G51330	-1	0	0	5
								AT4G21600	-1	0	0	5
								AT4G35720	-1	0	0	5
								AT4G39390	-1	0	0	5
								AT5G03840	-1	0	0	5
								AT5G18840	-1	0	0	5
								AT5G43710	-1	0	0	5
								AT5G44390	-1	0	0	5
								AT5G49270	-1	0	0	5
								AT5G50790	-1	0	0	5
								AT1G12040	-1	0	0	5
								AT2G34910	-1	0	0	5
								AT3G02850	-1	0	0	5
								AT5G56320	-1	0	0	5
								AT1G05280	-1	0	0	5
								AT3G19430	-1	0	0	5
								AT3G58810	-1	0	0	5
								AT1G12160	-1	0	0	5
								AT2G24762	-1	0	0	5
								AT3G07340	-1	0	0	5
								AT1G67110	-1	0	0	5
								AT2G43880	-1	0	0	5
								AT1G73160	-1	0	0	5
								AT3G01260	-1	0	0	5
								AT1G24320	-1	0	0	5
								AT1G44970	-1	0	0	5
								AT1G64405	-1	0	0	5
								AT3G27230	-1	0	0	5
								AT3G48250	-1	0	0	5
								AT4G17280	-1	0	0	5
								AT4G19690	-1	0	0	5
								AT4G25790	-1	0	0	5
								AT5G26270	-1	0	0	5
								AT1G10340	-1	0	1	6
								AT1G15100	-1	0	1	6
								AT1G34750	-1	0	1	6
								AT1G62660	-1	0	1	6
								AT1G65610	-1	0	1	6
								AT1G73630	-1	0	1	6
								AT1G75040	-1	0	1	6
								AT1G78290	-1	0	1	6
								AT2G23430	-1	0	1	6
								AT2G29120	-1	0	1	6
								AT2G40900	-1	0	1	6
								AT3G26210	-1	0	1	6
								AT4G01700	-1	0	1	6
								AT4G01720	-1	0	1	6
								AT4G02220	-1	0	1	6
								AT4G32870	-1	0	1	6
								AT5G01610	-1	0	1	6
								AT5G06300	-1	0	1	6
								AT5G06530	-1	0	1	6
								AT5G44380	-1	0	1	6
								AT5G46230	-1	0	1	6
								AT5G59780	-1	0	1	6
								AT1G05300	-1	0	1	6
								AT1G64170	-1	0	1	6
								AT2G37130	-1	0	1	6
								AT3G27210	-1	0	1	6
								AT3G50740	-1	0	1	6
								AT4G00080	-1	0	1	6
								AT4G28940	-1	0	1	6
								AT1G29280	-1	0	1	6
								AT2G17740	-1	0	1	6
								AT3G03520	-1	0	1	6
								AT3G07600	-1	0	1	6
								AT3G21710	-1	0	1	6
								AT3G28540	-1	0	1	6
								AT3G61990	-1	0	1	6
								AT5G11920	-1	0	1	6
								AT5G45380	-1	0	1	6
								AT1G28130	-1	0	1	6
								AT2G41780	-1	0	1	6
								AT3G54770	-1	0	1	6
								AT3G19930	-1	0	1	6
								AT5G15130	-1	0	1	6
								AT5G44610	-1	0	1	6
								AT3G14280	-1	0	1	6
								AT4G13660	-1	0	1	6
								AT2G40750	-1	0	1	6
								AT5G03350	-1	0	1	6
								AT1G11700	-1	0	1	6
								AT1G13300	-1	0	1	6
								AT1G17620	-1	0	1	6
								AT1G22530	-1	0	1	6
								AT1G32900	-1	0	1	6
								AT1G51800	-1	0	1	6
								AT1G67030	-1	0	1	6
								AT1G78780	-1	0	1	6
								AT1G80130	-1	0	1	6
								AT2G01880	-1	0	1	6
								AT2G26440	-1	0	1	6
								AT2G27690	-1	0	1	6
								AT2G30930	-1	0	1	6
								AT2G39420	-1	0	1	6
								AT2G40670	-1	0	1	6
								AT3G02910	-1	0	1	6
								AT3G49960	-1	0	1	6
								AT3G50480	-1	0	1	6
								AT4G10500	-1	0	1	6
								AT4G17550	-1	0	1	6
								AT4G17670	-1	0	1	6
								AT4G18430	-1	0	1	6
								AT4G19030	-1	0	1	6
								AT4G28270	-1	0	1	6
								AT4G38410	-1	0	1	6
								AT5G07990	-1	0	1	6
								AT5G10760	-1	0	1	6
								AT5G22570	-1	0	1	6
								AT5G24530	-1	0	1	6
								AT5G25820	-1	0	1	6
								AT5G42860	-1	0	1	6
								AT5G43780	-1	0	1	6
								AT2G04160	-1	1	0	8
								AT2G27660	-1	1	0	8
								AT2G40080	-1	1	0	8
								AT2G47550	-1	1	0	8
								AT3G22620	-1	1	0	8
								AT3G53980	-1	1	0	8
								AT3G57010	-1	1	0	8
								AT4G02330	-1	1	0	8
								AT4G30290	-1	1	0	8
								AT5G24290	-1	1	0	8
								AT2G19190	-1	1	1	9
								AT2G25000	-1	1	1	9
								AT2G39200	-1	1	1	9
								AT3G09940	-1	1	1	9
								AT3G29250	-1	1	1	9
								AT4G14630	-1	1	1	9
								AT4G22470	-1	1	1	9
								AT5G50200	-1	1	1	9
								AT5G64120	-1	1	1	9
								AT5G65210	-1	1	1	9
								AT1G15380	-1	1	1	9
								AT2G47270	-1	1	1	9
								AT3G01420	-1	1	1	9
								AT5G40730	-1	1	1	9
								AT5G43580	-1	1	1	9
								AT1G21910	-1	1	1	9
								AT1G22570	-1	1	1	9
								AT1G32450	-1	1	1	9
								AT1G54890	-1	1	1	9
								AT1G61800	-1	1	1	9
								AT1G62710	-1	1	1	9
								AT1G74010	-1	1	1	9
								AT2G01890	-1	1	1	9
								AT2G05540	-1	1	1	9
								AT2G43290	-1	1	1	9
								AT3G25290	-1	1	1	9
								AT4G11650	-1	1	1	9
								AT4G32650	-1	1	1	9
								AT5G02420	-1	1	1	9
								AT5G09530	-1	1	1	9
								AT5G40780	-1	1	1	9
								AT5G53870	-1	1	1	9
								AT1G07320	0	-1	-1	10
								AT1G08560	0	-1	-1	10
								AT1G14150	0	-1	-1	10
								AT1G15260	0	-1	-1	10
								AT1G17700	0	-1	-1	10
								AT1G18730	0	-1	-1	10
								AT1G19950	0	-1	-1	10
								AT1G20010	0	-1	-1	10
								AT1G20190	0	-1	-1	10
								AT1G21440	0	-1	-1	10
								AT1G23080	0	-1	-1	10
								AT1G24020	0	-1	-1	10
								AT1G24070	0	-1	-1	10
								AT1G26210	0	-1	-1	10
								AT1G29670	0	-1	-1	10
								AT1G32990	0	-1	-1	10
								AT1G52220	0	-1	-1	10
								AT1G53070	0	-1	-1	10
								AT1G54820	0	-1	-1	10
								AT1G55260	0	-1	-1	10
								AT1G56580	0	-1	-1	10
								AT1G63310	0	-1	-1	10
								AT1G64510	0	-1	-1	10
								AT1G66100	0	-1	-1	10
								AT1G68530	0	-1	-1	10
								AT1G68590	0	-1	-1	10
								AT1G70760	0	-1	-1	10
								AT1G73655	0	-1	-1	10
								AT1G74970	0	-1	-1	10
								AT1G77490	0	-1	-1	10
								AT1G78170	0	-1	-1	10
								AT1G78970	0	-1	-1	10
								AT1G79790	0	-1	-1	10
								AT2G01590	0	-1	-1	10
								AT2G15050	0	-1	-1	10
								AT2G22230	0	-1	-1	10
								AT2G28410	0	-1	-1	10
								AT2G28740	0	-1	-1	10
								AT2G29180	0	-1	-1	10
								AT2G33450	0	-1	-1	10
								AT2G33800	0	-1	-1	10
								AT2G36145	0	-1	-1	10
								AT2G36870	0	-1	-1	10
								AT2G39470	0	-1	-1	10
								AT2G39930	0	-1	-1	10
								AT2G40475	0	-1	-1	10
								AT2G40490	0	-1	-1	10
								AT2G40610	0	-1	-1	10
								AT2G40960	0	-1	-1	10
								AT2G43550	0	-1	-1	10
								AT2G46640	0	-1	-1	10
								AT3G01480	0	-1	-1	10
								AT3G01690	0	-1	-1	10
								AT3G02640	0	-1	-1	10
								AT3G10080	0	-1	-1	10
								AT3G10940	0	-1	-1	10
								AT3G14930	0	-1	-1	10
								AT3G15520	0	-1	-1	10
								AT3G16250	0	-1	-1	10
								AT3G16370	0	-1	-1	10
								AT3G17640	0	-1	-1	10
								AT3G18890	0	-1	-1	10
								AT3G20570	0	-1	-1	10
								AT3G20820	0	-1	-1	10
								AT3G21950	0	-1	-1	10
								AT3G27160	0	-1	-1	10
								AT3G28130	0	-1	-1	10
								AT3G29030	0	-1	-1	10
								AT3G46780	0	-1	-1	10
								AT3G48420	0	-1	-1	10
								AT3G49260	0	-1	-1	10
								AT3G50685	0	-1	-1	10
								AT3G51280	0	-1	-1	10
								AT3G52150	0	-1	-1	10
								AT3G52750	0	-1	-1	10
								AT3G53190	0	-1	-1	10
								AT3G53900	0	-1	-1	10
								AT3G56060	0	-1	-1	10
								AT3G56370	0	-1	-1	10
								AT3G60290	0	-1	-1	10
								AT3G61080	0	-1	-1	10
								AT3G61870	0	-1	-1	10
								AT3G63140	0	-1	-1	10
								AT4G01050	0	-1	-1	10
								AT4G01900	0	-1	-1	10
								AT4G02530	0	-1	-1	10
								AT4G08685	0	-1	-1	10
								AT4G13840	0	-1	-1	10
								AT4G15210	0	-1	-1	10
								AT4G17470	0	-1	-1	10
								AT4G19830	0	-1	-1	10
								AT4G19985	0	-1	-1	10
								AT4G22756	0	-1	-1	10
								AT4G23670	0	-1	-1	10
								AT4G24350	0	-1	-1	10
								AT4G24510	0	-1	-1	10
								AT4G27700	0	-1	-1	10
								AT4G28706	0	-1	-1	10
								AT4G31820	0	-1	-1	10
								AT4G31840	0	-1	-1	10
								AT4G34090	0	-1	-1	10
								AT4G38770	0	-1	-1	10
								AT4G39330	0	-1	-1	10
								AT4G39970	0	-1	-1	10
								AT5G01790	0	-1	-1	10
								AT5G06290	0	-1	-1	10
								AT5G10170	0	-1	-1	10
								AT5G12250	0	-1	-1	10
								AT5G14450	0	-1	-1	10
								AT5G14970	0	-1	-1	10
								AT5G16030	0	-1	-1	10
								AT5G16250	0	-1	-1	10
								AT5G18660	0	-1	-1	10
								AT5G22580	0	-1	-1	10
								AT5G22620	0	-1	-1	10
								AT5G27290	0	-1	-1	10
								AT5G36910	0	-1	-1	10
								AT5G38520	0	-1	-1	10
								AT5G39210	0	-1	-1	10
								AT5G39790	0	-1	-1	10
								AT5G39860	0	-1	-1	10
								AT5G43750	0	-1	-1	10
								AT5G45930	0	-1	-1	10
								AT5G45950	0	-1	-1	10
								AT5G48900	0	-1	-1	10
								AT5G50800	0	-1	-1	10
								AT5G51820	0	-1	-1	10
								AT5G52960	0	-1	-1	10
								AT5G57030	0	-1	-1	10
								AT5G57345	0	-1	-1	10
								AT5G58260	0	-1	-1	10
								AT5G58310	0	-1	-1	10
								AT5G63780	0	-1	-1	10
								AT5G63980	0	-1	-1	10
								AT5G64330	0	-1	-1	10
								AT5G65310	0	-1	-1	10
								AT4G00400	0	-1	-1	10
								AT5G63180	0	-1	-1	10
								AT1G01080	0	-1	-1	10
								AT1G05385	0	-1	-1	10
								AT1G11850	0	-1	-1	10
								AT1G11860	0	-1	-1	10
								AT1G14280	0	-1	-1	10
								AT1G14290	0	-1	-1	10
								AT1G14700	0	-1	-1	10
								AT1G17200	0	-1	-1	10
								AT1G17650	0	-1	-1	10
								AT1G18650	0	-1	-1	10
								AT1G22330	0	-1	-1	10
								AT1G22590	0	-1	-1	10
								AT1G32220	0	-1	-1	10
								AT1G32470	0	-1	-1	10
								AT1G33811	0	-1	-1	10
								AT1G48480	0	-1	-1	10
								AT1G52190	0	-1	-1	10
								AT1G53520	0	-1	-1	10
								AT1G55490	0	-1	-1	10
								AT1G66940	0	-1	-1	10
								AT1G68780	0	-1	-1	10
								AT1G70550	0	-1	-1	10
								AT1G74070	0	-1	-1	10
								AT1G74670	0	-1	-1	10
								AT1G75500	0	-1	-1	10
								AT1G78370	0	-1	-1	10
								AT2G02950	0	-1	-1	10
								AT2G03750	0	-1	-1	10
								AT2G10940	0	-1	-1	10
								AT2G15620	0	-1	-1	10
								AT2G18300	0	-1	-1	10
								AT2G21050	0	-1	-1	10
								AT2G21210	0	-1	-1	10
								AT2G21650	0	-1	-1	10
								AT2G24060	0	-1	-1	10
								AT2G28000	0	-1	-1	10
								AT2G28950	0	-1	-1	10
								AT2G30010	0	-1	-1	10
								AT2G30695	0	-1	-1	10
								AT2G32100	0	-1	-1	10
								AT2G33180	0	-1	-1	10
								AT2G36050	0	-1	-1	10
								AT2G37640	0	-1	-1	10
								AT2G38120	0	-1	-1	10
								AT2G38310	0	-1	-1	10
								AT2G40100	0	-1	-1	10
								AT2G41950	0	-1	-1	10
								AT2G44210	0	-1	-1	10
								AT2G45470	0	-1	-1	10
								AT2G46710	0	-1	-1	10
								AT3G01440	0	-1	-1	10
								AT3G01550	0	-1	-1	10
								AT3G02110	0	-1	-1	10
								AT3G02380	0	-1	-1	10
								AT3G07010	0	-1	-1	10
								AT3G23805	0	-1	-1	10
								AT3G25660	0	-1	-1	10
								AT3G44890	0	-1	-1	10
								AT3G49670	0	-1	-1	10
								AT3G49680	0	-1	-1	10
								AT3G55800	0	-1	-1	10
								AT3G57040	0	-1	-1	10
								AT3G59400	0	-1	-1	10
								AT3G62110	0	-1	-1	10
								AT3G63190	0	-1	-1	10
								AT3G63510	0	-1	-1	10
								AT4G01310	0	-1	-1	10
								AT4G01460	0	-1	-1	10
								AT4G04840	0	-1	-1	10
								AT4G12830	0	-1	-1	10
								AT4G12970	0	-1	-1	10
								AT4G14890	0	-1	-1	10
								AT4G15510	0	-1	-1	10
								AT4G17560	0	-1	-1	10
								AT4G19530	0	-1	-1	10
								AT4G21870	0	-1	-1	10
								AT4G22570	0	-1	-1	10
								AT4G23400	0	-1	-1	10
								AT4G25830	0	-1	-1	10
								AT4G28660	0	-1	-1	10
								AT4G30110	0	-1	-1	10
								AT4G30610	0	-1	-1	10
								AT4G32570	0	-1	-1	10
								AT4G36540	0	-1	-1	10
								AT4G37800	0	-1	-1	10
								AT4G38660	0	-1	-1	10
								AT5G01015	0	-1	-1	10
								AT5G01075	0	-1	-1	10
								AT5G02760	0	-1	-1	10
								AT5G04230	0	-1	-1	10
								AT5G08050	0	-1	-1	10
								AT5G10390	0	-1	-1	10
								AT5G11450	0	-1	-1	10
								AT5G13140	0	-1	-1	10
								AT5G19530	0	-1	-1	10
								AT5G22390	0	-1	-1	10
								AT5G40610	0	-1	-1	10
								AT5G42720	0	-1	-1	10
								AT5G42765	0	-1	-1	10
								AT5G44020	0	-1	-1	10
								AT5G44680	0	-1	-1	10
								AT5G52100	0	-1	-1	10
								AT5G59870	0	-1	-1	10
								AT5G65010	0	-1	-1	10
								AT5G65730	0	-1	-1	10
								AT3G28220	0	-1	-1	10
								AT1G09750	0	-1	-1	10
								AT1G13650	0	-1	-1	10
								AT1G21500	0	-1	-1	10
								AT1G25230	0	-1	-1	10
								AT1G30520	0	-1	-1	10
								AT1G75690	0	-1	-1	10
								AT2G24090	0	-1	-1	10
								AT2G35500	0	-1	-1	10
								AT2G42220	0	-1	-1	10
								AT3G20680	0	-1	-1	10
								AT3G48730	0	-1	-1	10
								AT4G09650	0	-1	-1	10
								AT4G39710	0	-1	-1	10
								AT5G45820	0	-1	-1	10
								AT5G47190	0	-1	-1	10
								AT5G55620	0	-1	-1	10
								AT1G07370	0	-1	-1	10
								AT2G44740	0	-1	-1	10
								AT3G04290	0	-1	-1	10
								AT4G02060	0	-1	-1	10
								AT5G20630	0	-1	-1	10
								AT5G22880	0	-1	-1	10
								AT5G48460	0	-1	-1	10
								AT5G09220	0	-1	-1	10
								AT5G42070	0	-1	-1	10
								AT1G01790	0	-1	-1	10
								AT1G09340	0	-1	-1	10
								AT1G30530	0	-1	-1	10
								AT1G73830	0	-1	-1	10
								AT4G03210	0	-1	-1	10
								AT5G20935	0	-1	-1	10
								AT5G46690	0	-1	-1	10
								AT5G57780	0	-1	-1	10
								AT1G02730	0	-1	0	11
								AT1G18370	0	-1	0	11
								AT1G18710	0	-1	0	11
								AT1G19330	0	-1	0	11
								AT1G67870	0	-1	0	11
								AT1G68190	0	-1	0	11
								AT1G68600	0	-1	0	11
								AT1G75460	0	-1	0	11
								AT1G76020	0	-1	0	11
								AT1G80280	0	-1	0	11
								AT2G20750	0	-1	0	11
								AT2G25880	0	-1	0	11
								AT2G27970	0	-1	0	11
								AT2G39250	0	-1	0	11
								AT2G39310	0	-1	0	11
								AT2G42840	0	-1	0	11
								AT2G43800	0	-1	0	11
								AT2G47240	0	-1	0	11
								AT3G02120	0	-1	0	11
								AT3G12870	0	-1	0	11
								AT3G13980	0	-1	0	11
								AT3G14190	0	-1	0	11
								AT3G53100	0	-1	0	11
								AT3G62820	0	-1	0	11
								AT4G14540	0	-1	0	11
								AT4G15440	0	-1	0	11
								AT4G15830	0	-1	0	11
								AT4G17340	0	-1	0	11
								AT4G32290	0	-1	0	11
								AT4G32340	0	-1	0	11
								AT4G32830	0	-1	0	11
								AT5G03170	0	-1	0	11
								AT5G15310	0	-1	0	11
								AT5G35170	0	-1	0	11
								AT5G45700	0	-1	0	11
								AT5G47500	0	-1	0	11
								AT5G60490	0	-1	0	11
								AT5G66230	0	-1	0	11
								AT1G20070	0	-1	0	11
								AT1G04800	0	-1	0	11
								AT4G33000	0	-1	0	11
								AT5G28020	0	-1	0	11
								AT1G18250	0	-1	0	11
								AT1G31920	0	-1	0	11
								AT1G33810	0	-1	0	11
								AT1G49750	0	-1	0	11
								AT1G60010	0	-1	0	11
								AT1G62500	0	-1	0	11
								AT1G67910	0	-1	0	11
								AT1G72430	0	-1	0	11
								AT1G75820	0	-1	0	11
								AT1G76110	0	-1	0	11
								AT1G77870	0	-1	0	11
								AT1G78450	0	-1	0	11
								AT1G78460	0	-1	0	11
								AT2G21140	0	-1	0	11
								AT2G25830	0	-1	0	11
								AT2G33330	0	-1	0	11
								AT2G37460	0	-1	0	11
								AT2G41990	0	-1	0	11
								AT3G05410	0	-1	0	11
								AT3G12920	0	-1	0	11
								AT3G14760	0	-1	0	11
								AT3G23880	0	-1	0	11
								AT3G27750	0	-1	0	11
								AT3G43540	0	-1	0	11
								AT3G45160	0	-1	0	11
								AT3G45980	0	-1	0	11
								AT3G56160	0	-1	0	11
								AT4G12980	0	-1	0	11
								AT4G17460	0	-1	0	11
								AT4G24700	0	-1	0	11
								AT4G25100	0	-1	0	11
								AT4G27230	0	-1	0	11
								AT5G05790	0	-1	0	11
								AT5G07580	0	-1	0	11
								AT5G18430	0	-1	0	11
								AT5G22920	0	-1	0	11
								AT5G23420	0	-1	0	11
								AT5G35740	0	-1	0	11
								AT5G45670	0	-1	0	11
								AT5G52780	0	-1	0	11
								AT1G18590	0	-1	0	11
								AT2G44670	0	-1	0	11
								AT2G46630	0	-1	0	11
								AT5G03120	0	-1	0	11
								AT5G63530	0	-1	0	11
								AT1G49500	0	-1	0	11
								AT2G35470	0	-1	0	11
								AT4G09890	0	-1	0	11
								AT2G14750	0	-1	0	11
								AT2G23130	0	-1	0	11
								AT2G32690	0	-1	0	11
								AT2G42110	0	-1	0	11
								AT4G04830	0	-1	0	11
								AT4G14400	0	-1	0	11
								AT5G07460	0	-1	0	11
								AT5G42650	0	-1	0	11
								AT5G59670	0	-1	0	11
								AT4G08300	0	-1	1	12
								AT5G15160	0	-1	1	12
								AT5G15830	0	-1	1	12
								AT5G67420	0	0	-1	13
								AT5G67150	0	0	-1	13
								AT5G66420	0	0	-1	13
								AT5G66055	0	0	-1	13
								AT5G65780	0	0	-1	13
								AT5G65760	0	0	-1	13
								AT5G64860	0	0	-1	13
								AT5G64816	0	0	-1	13
								AT5G64480	0	0	-1	13
								AT5G64470	0	0	-1	13
								AT5G64460	0	0	-1	13
								AT5G64380	0	0	-1	13
								AT5G64290	0	0	-1	13
								AT5G64280	0	0	-1	13
								AT5G64040	0	0	-1	13
								AT5G63810	0	0	-1	13
								AT5G63100	0	0	-1	13
								AT5G63040	0	0	-1	13
								AT5G62790	0	0	-1	13
								AT5G62430	0	0	-1	13
								AT5G62040	0	0	-1	13
								AT5G60980	0	0	-1	13
								AT5G60920	0	0	-1	13
								AT5G59250	0	0	-1	13
								AT5G58970	0	0	-1	13
								AT5G58930	0	0	-1	13
								AT5G58560	0	0	-1	13
								AT5G58480	0	0	-1	13
								AT5G57850	0	0	-1	13
								AT5G57440	0	0	-1	13
								AT5G57340	0	0	-1	13
								AT5G57170	0	0	-1	13
								AT5G56040	0	0	-1	13
								AT5G55900	0	0	-1	13
								AT5G55710	0	0	-1	13
								AT5G55280	0	0	-1	13
								AT5G55230	0	0	-1	13
								AT5G54980	0	0	-1	13
								AT5G54260	0	0	-1	13
								AT5G53500	0	0	-1	13
								AT5G53280	0	0	-1	13
								AT5G53200	0	0	-1	13
								AT5G53170	0	0	-1	13
								AT5G52180	0	0	-1	13
								AT5G52110	0	0	-1	13
								AT5G51550	0	0	-1	13
								AT5G51110	0	0	-1	13
								AT5G51010	0	0	-1	13
								AT5G50420	0	0	-1	13
								AT5G50280	0	0	-1	13
								AT5G50180	0	0	-1	13
								AT5G49970	0	0	-1	13
								AT5G49960	0	0	-1	13
								AT5G49555	0	0	-1	13
								AT5G48300	0	0	-1	13
								AT5G48230	0	0	-1	13
								AT5G48220	0	0	-1	13
								AT5G47770	0	0	-1	13
								AT5G47380	0	0	-1	13
								AT5G47110	0	0	-1	13
								AT5G46800	0	0	-1	13
								AT5G46580	0	0	-1	13
								AT5G46570	0	0	-1	13
								AT5G46390	0	0	-1	13
								AT5G46280	0	0	-1	13
								AT5G46110	0	0	-1	13
								AT5G45170	0	0	-1	13
								AT5G44770	0	0	-1	13
								AT5G44660	0	0	-1	13
								AT5G44650	0	0	-1	13
								AT5G44520	0	0	-1	13
								AT5G44190	0	0	-1	13
								AT5G43810	0	0	-1	13
								AT5G42480	0	0	-1	13
								AT5G42310	0	0	-1	13
								AT5G42130	0	0	-1	13
								AT5G42100	0	0	-1	13
								AT5G42030	0	0	-1	13
								AT5G41760	0	0	-1	13
								AT5G41620	0	0	-1	13
								AT5G41050	0	0	-1	13
								AT5G40890	0	0	-1	13
								AT5G40810	0	0	-1	13
								AT5G39830	0	0	-1	13
								AT5G39080	0	0	-1	13
								AT5G38660	0	0	-1	13
								AT5G38150	0	0	-1	13
								AT5G37360	0	0	-1	13
								AT5G36170	0	0	-1	13
								AT5G35630	0	0	-1	13
								AT5G33280	0	0	-1	13
								AT5G28840	0	0	-1	13
								AT5G27560	0	0	-1	13
								AT5G27400	0	0	-1	13
								AT5G26820	0	0	-1	13
								AT5G26780	0	0	-1	13
								AT5G25610	0	0	-1	13
								AT5G25550	0	0	-1	13
								AT5G24750	0	0	-1	13
								AT5G24020	0	0	-1	13
								AT5G23480	0	0	-1	13
								AT5G23440	0	0	-1	13
								AT5G23430	0	0	-1	13
								AT5G23060	0	0	-1	13
								AT5G22400	0	0	-1	13
								AT5G20130	0	0	-1	13
								AT5G19940	0	0	-1	13
								AT5G19760	0	0	-1	13
								AT5G19290	0	0	-1	13
								AT5G19150	0	0	-1	13
								AT5G18600	0	0	-1	13
								AT5G18570	0	0	-1	13
								AT5G18500	0	0	-1	13
								AT5G18410	0	0	-1	13
								AT5G18140	0	0	-1	13
								AT5G17870	0	0	-1	13
								AT5G17710	0	0	-1	13
								AT5G17530	0	0	-1	13
								AT5G17230	0	0	-1	13
								AT5G17170	0	0	-1	13
								AT5G16715	0	0	-1	13
								AT5G16400	0	0	-1	13
								AT5G16040	0	0	-1	13
								AT5G14790	0	0	-1	13
								AT5G14660	0	0	-1	13
								AT5G14410	0	0	-1	13
								AT5G14260	0	0	-1	13
								AT5G14210	0	0	-1	13
								AT5G14090	0	0	-1	13
								AT5G13960	0	0	-1	13
								AT5G13770	0	0	-1	13
								AT5G13730	0	0	-1	13
								AT5G13690	0	0	-1	13
								AT5G13650	0	0	-1	13
								AT5G13630	0	0	-1	13
								AT5G13470	0	0	-1	13
								AT5G13410	0	0	-1	13
								AT5G13120	0	0	-1	13
								AT5G11580	0	0	-1	13
								AT5G11460	0	0	-1	13
								AT5G10320	0	0	-1	13
								AT5G10240	0	0	-1	13
								AT5G09650	0	0	-1	13
								AT5G09320	0	0	-1	13
								AT5G08470	0	0	-1	13
								AT5G08410	0	0	-1	13
								AT5G08370	0	0	-1	13
								AT5G08330	0	0	-1	13
								AT5G08260	0	0	-1	13
								AT5G07590	0	0	-1	13
								AT5G07180	0	0	-1	13
								AT5G07020	0	0	-1	13
								AT5G06770	0	0	-1	13
								AT5G06340	0	0	-1	13
								AT5G06060	0	0	-1	13
								AT5G06050	0	0	-1	13
								AT5G05840	0	0	-1	13
								AT5G04790	0	0	-1	13
								AT5G04430	0	0	-1	13
								AT5G04360	0	0	-1	13
								AT5G04160	0	0	-1	13
								AT5G04140	0	0	-1	13
								AT5G03650	0	0	-1	13
								AT5G03550	0	0	-1	13
								AT5G03040	0	0	-1	13
								AT5G02860	0	0	-1	13
								AT5G02240	0	0	-1	13
								AT5G01410	0	0	-1	13
								AT4G39960	0	0	-1	13
								AT4G39900	0	0	-1	13
								AT4G39870	0	0	-1	13
								AT4G39730	0	0	-1	13
								AT4G39350	0	0	-1	13
								AT4G38970	0	0	-1	13
								AT4G38850	0	0	-1	13
								AT4G38840	0	0	-1	13
								AT4G38690	0	0	-1	13
								AT4G38670	0	0	-1	13
								AT4G38050	0	0	-1	13
								AT4G37930	0	0	-1	13
								AT4G37650	0	0	-1	13
								AT4G37300	0	0	-1	13
								AT4G37210	0	0	-1	13
								AT4G36910	0	0	-1	13
								AT4G36530	0	0	-1	13
								AT4G35950	0	0	-1	13
								AT4G35880	0	0	-1	13
								AT4G35760	0	0	-1	13
								AT4G35550	0	0	-1	13
								AT4G35450	0	0	-1	13
								AT4G35420	0	0	-1	13
								AT4G34980	0	0	-1	13
								AT4G34960	0	0	-1	13
								AT4G34730	0	0	-1	13
								AT4G34600	0	0	-1	13
								AT4G34370	0	0	-1	13
								AT4G34290	0	0	-1	13
								AT4G34220	0	0	-1	13
								AT4G34215	0	0	-1	13
								AT4G33680	0	0	-1	13
								AT4G33670	0	0	-1	13
								AT4G33470	0	0	-1	13
								AT4G33010	0	0	-1	13
								AT4G32980	0	0	-1	13
								AT4G32800	0	0	-1	13
								AT4G32710	0	0	-1	13
								AT4G32330	0	0	-1	13
								AT4G32280	0	0	-1	13
								AT4G31990	0	0	-1	13
								AT4G31060	0	0	-1	13
								AT4G31040	0	0	-1	13
								AT4G30993	0	0	-1	13
								AT4G30950	0	0	-1	13
								AT4G30860	0	0	-1	13
								AT4G30690	0	0	-1	13
								AT4G30400	0	0	-1	13
								AT4G30310	0	0	-1	13
								AT4G30120	0	0	-1	13
								AT4G29720	0	0	-1	13
								AT4G29590	0	0	-1	13
								AT4G29060	0	0	-1	13
								AT4G28750	0	0	-1	13
								AT4G28740	0	0	-1	13
								AT4G28030	0	0	-1	13
								AT4G28025	0	0	-1	13
								AT4G27760	0	0	-1	13
								AT4G27710	0	0	-1	13
								AT4G26670	0	0	-1	13
								AT4G26555	0	0	-1	13
								AT4G25960	0	0	-1	13
								AT4G25870	0	0	-1	13
								AT4G25050	0	0	-1	13
								AT4G24930	0	0	-1	13
								AT4G24670	0	0	-1	13
								AT4G24620	0	0	-1	13
								AT4G24180	0	0	-1	13
								AT4G24090	0	0	-1	13
								AT4G23820	0	0	-1	13
								AT4G23740	0	0	-1	13
								AT4G23496	0	0	-1	13
								AT4G23440	0	0	-1	13
								AT4G23060	0	0	-1	13
								AT4G21860	0	0	-1	13
								AT4G21760	0	0	-1	13
								AT4G21750	0	0	-1	13
								AT4G21280	0	0	-1	13
								AT4G20960	0	0	-1	13
								AT4G20890	0	0	-1	13
								AT4G20760	0	0	-1	13
								AT4G19410	0	0	-1	13
								AT4G18810	0	0	-1	13
								AT4G18740	0	0	-1	13
								AT4G18570	0	0	-1	13
								AT4G18480	0	0	-1	13
								AT4G18390	0	0	-1	13
								AT4G18370	0	0	-1	13
								AT4G18240	0	0	-1	13
								AT4G18030	0	0	-1	13
								AT4G17905	0	0	-1	13
								AT4G17600	0	0	-1	13
								AT4G17240	0	0	-1	13
								AT4G16515	0	0	-1	13
								AT4G15920	0	0	-1	13
								AT4G15160	0	0	-1	13
								AT4G15110	0	0	-1	13
								AT4G14870	0	0	-1	13
								AT4G13670	0	0	-1	13
								AT4G13100	0	0	-1	13
								AT4G13020	0	0	-1	13
								AT4G12800	0	0	-1	13
								AT4G12060	0	0	-1	13
								AT4G11980	0	0	-1	13
								AT4G11640	0	0	-1	13
								AT4G11450	0	0	-1	13
								AT4G11410	0	0	-1	13
								AT4G10390	0	0	-1	13
								AT4G10350	0	0	-1	13
								AT4G10300	0	0	-1	13
								AT4G10030	0	0	-1	13
								AT4G09810	0	0	-1	13
								AT4G09640	0	0	-1	13
								AT4G09350	0	0	-1	13
								AT4G05400	0	0	-1	13
								AT4G05090	0	0	-1	13
								AT4G04330	0	0	-1	13
								AT4G03280	0	0	-1	13
								AT4G02790	0	0	-1	13
								AT4G02680	0	0	-1	13
								AT4G02500	0	0	-1	13
								AT4G01860	0	0	-1	13
								AT4G01570	0	0	-1	13
								AT4G01150	0	0	-1	13
								AT4G01130	0	0	-1	13
								AT4G00950	0	0	-1	13
								AT4G00810	0	0	-1	13
								AT4G00560	0	0	-1	13
								AT4G00180	0	0	-1	13
								AT3G63170	0	0	-1	13
								AT3G63160	0	0	-1	13
								AT3G62980	0	0	-1	13
								AT3G62630	0	0	-1	13
								AT3G62410	0	0	-1	13
								AT3G62030	0	0	-1	13
								AT3G61550	0	0	-1	13
								AT3G61310	0	0	-1	13
								AT3G60620	0	0	-1	13
								AT3G60320	0	0	-1	13
								AT3G58610	0	0	-1	13
								AT3G58070	0	0	-1	13
								AT3G58010	0	0	-1	13
								AT3G57800	0	0	-1	13
								AT3G57190	0	0	-1	13
								AT3G56940	0	0	-1	13
								AT3G56850	0	0	-1	13
								AT3G56830	0	0	-1	13
								AT3G56660	0	0	-1	13
								AT3G56010	0	0	-1	13
								AT3G55630	0	0	-1	13
								AT3G55400	0	0	-1	13
								AT3G55250	0	0	-1	13
								AT3G55140	0	0	-1	13
								AT3G55040	0	0	-1	13
								AT3G54900	0	0	-1	13
								AT3G54890	0	0	-1	13
								AT3G54750	0	0	-1	13
								AT3G54080	0	0	-1	13
								AT3G53920	0	0	-1	13
								AT3G53800	0	0	-1	13
								AT3G52500	0	0	-1	13
								AT3G52390	0	0	-1	13
								AT3G52180	0	0	-1	13
								AT3G51950	0	0	-1	13
								AT3G51820	0	0	-1	13
								AT3G51600	0	0	-1	13
								AT3G51510	0	0	-1	13
								AT3G51480	0	0	-1	13
								AT3G50790	0	0	-1	13
								AT3G50070	0	0	-1	13
								AT3G49930	0	0	-1	13
								AT3G49720	0	0	-1	13
								AT3G49140	0	0	-1	13
								AT3G48740	0	0	-1	13
								AT3G48200	0	0	-1	13
								AT3G47860	0	0	-1	13
								AT3G47470	0	0	-1	13
								AT3G47070	0	0	-1	13
								AT3G46970	0	0	-1	13
								AT3G43610	0	0	-1	13
								AT3G32930	0	0	-1	13
								AT3G30180	0	0	-1	13
								AT3G29320	0	0	-1	13
								AT3G28960	0	0	-1	13
								AT3G28920	0	0	-1	13
								AT3G28760	0	0	-1	13
								AT3G27060	0	0	-1	13
								AT3G26720	0	0	-1	13
								AT3G26710	0	0	-1	13
								AT3G26570	0	0	-1	13
								AT3G26520	0	0	-1	13
								AT3G26490	0	0	-1	13
								AT3G25920	0	0	-1	13
								AT3G25740	0	0	-1	13
								AT3G25690	0	0	-1	13
								AT3G25130	0	0	-1	13
								AT3G24660	0	0	-1	13
								AT3G24590	0	0	-1	13
								AT3G24430	0	0	-1	13
								AT3G24160	0	0	-1	13
								AT3G24110	0	0	-1	13
								AT3G24040	0	0	-1	13
								AT3G23710	0	0	-1	13
								AT3G22780	0	0	-1	13
								AT3G22210	0	0	-1	13
								AT3G22190	0	0	-1	13
								AT3G22104	0	0	-1	13
								AT3G21390	0	0	-1	13
								AT3G21360	0	0	-1	13
								AT3G20790	0	0	-1	13
								AT3G19820	0	0	-1	13
								AT3G19810	0	0	-1	13
								AT3G19800	0	0	-1	13
								AT3G19720	0	0	-1	13
								AT3G19490	0	0	-1	13
								AT3G19480	0	0	-1	13
								AT3G19080	0	0	-1	13
								AT3G18420	0	0	-1	13
								AT3G18080	0	0	-1	13
								AT3G18060	0	0	-1	13
								AT3G17350	0	0	-1	13
								AT3G17040	0	0	-1	13
								AT3G16290	0	0	-1	13
								AT3G16140	0	0	-1	13
								AT3G15940	0	0	-1	13
								AT3G15850	0	0	-1	13
								AT3G15390	0	0	-1	13
								AT3G15360	0	0	-1	13
								AT3G15270	0	0	-1	13
								AT3G15190	0	0	-1	13
								AT3G15110	0	0	-1	13
								AT3G14310	0	0	-1	13
								AT3G14250	0	0	-1	13
								AT3G14220	0	0	-1	13
								AT3G13510	0	0	-1	13
								AT3G13360	0	0	-1	13
								AT3G13000	0	0	-1	13
								AT3G12290	0	0	-1	13
								AT3G12210	0	0	-1	13
								AT3G11945	0	0	-1	13
								AT3G10660	0	0	-1	13
								AT3G10520	0	0	-1	13
								AT3G10160	0	0	-1	13
								AT3G10150	0	0	-1	13
								AT3G09650	0	0	-1	13
								AT3G08980	0	0	-1	13
								AT3G08940	0	0	-1	13
								AT3G08920	0	0	-1	13
								AT3G08880	0	0	-1	13
								AT3G08740	0	0	-1	13
								AT3G08660	0	0	-1	13
								AT3G08600	0	0	-1	13
								AT3G08030	0	0	-1	13
								AT3G08010	0	0	-1	13
								AT3G07320	0	0	-1	13
								AT3G06440	0	0	-1	13
								AT3G06390	0	0	-1	13
								AT3G06070	0	0	-1	13
								AT3G04940	0	0	-1	13
								AT3G04860	0	0	-1	13
								AT3G04470	0	0	-1	13
								AT3G02730	0	0	-1	13
								AT3G02720	0	0	-1	13
								AT3G02690	0	0	-1	13
								AT3G02250	0	0	-1	13
								AT3G02170	0	0	-1	13
								AT3G01980	0	0	-1	13
								AT3G01810	0	0	-1	13
								AT3G01500	0	0	-1	13
								AT2G47450	0	0	-1	13
								AT2G47160	0	0	-1	13
								AT2G46910	0	0	-1	13
								AT2G46820	0	0	-1	13
								AT2G46250	0	0	-1	13
								AT2G45850	0	0	-1	13
								AT2G45600	0	0	-1	13
								AT2G45590	0	0	-1	13
								AT2G45290	0	0	-1	13
								AT2G45180	0	0	-1	13
								AT2G44230	0	0	-1	13
								AT2G43760	0	0	-1	13
								AT2G42770	0	0	-1	13
								AT2G42590	0	0	-1	13
								AT2G42580	0	0	-1	13
								AT2G42490	0	0	-1	13
								AT2G42320	0	0	-1	13
								AT2G42290	0	0	-1	13
								AT2G42210	0	0	-1	13
								AT2G42200	0	0	-1	13
								AT2G42120	0	0	-1	13
								AT2G41940	0	0	-1	13
								AT2G41680	0	0	-1	13
								AT2G40840	0	0	-1	13
								AT2G40760	0	0	-1	13
								AT2G40316	0	0	-1	13
								AT2G38570	0	0	-1	13
								AT2G38460	0	0	-1	13
								AT2G38140	0	0	-1	13
								AT2G38010	0	0	-1	13
								AT2G37790	0	0	-1	13
								AT2G37650	0	0	-1	13
								AT2G37500	0	0	-1	13
								AT2G36990	0	0	-1	13
								AT2G36360	0	0	-1	13
								AT2G36230	0	0	-1	13
								AT2G35840	0	0	-1	13
								AT2G35800	0	0	-1	13
								AT2G35760	0	0	-1	13
								AT2G35450	0	0	-1	13
								AT2G34710	0	0	-1	13
								AT2G34510	0	0	-1	13
								AT2G34460	0	0	-1	13
								AT2G33270	0	0	-1	13
								AT2G33255	0	0	-1	13
								AT2G33250	0	0	-1	13
								AT2G32860	0	0	-1	13
								AT2G32520	0	0	-1	13
								AT2G32470	0	0	-1	13
								AT2G32290	0	0	-1	13
								AT2G31670	0	0	-1	13
								AT2G31440	0	0	-1	13
								AT2G31360	0	0	-1	13
								AT2G31040	0	0	-1	13
								AT2G30790	0	0	-1	13
								AT2G30780	0	0	-1	13
								AT2G30390	0	0	-1	13
								AT2G30200	0	0	-1	13
								AT2G28800	0	0	-1	13
								AT2G28605	0	0	-1	13
								AT2G27300	0	0	-1	13
								AT2G27290	0	0	-1	13
								AT2G27130	0	0	-1	13
								AT2G27040	0	0	-1	13
								AT2G26910	0	0	-1	13
								AT2G26640	0	0	-1	13
								AT2G26550	0	0	-1	13
								AT2G26250	0	0	-1	13
								AT2G25900	0	0	-1	13
								AT2G25890	0	0	-1	13
								AT2G25800	0	0	-1	13
								AT2G25080	0	0	-1	13
								AT2G25070	0	0	-1	13
								AT2G24290	0	0	-1	13
								AT2G24150	0	0	-1	13
								AT2G23950	0	0	-1	13
								AT2G23390	0	0	-1	13
								AT2G23360	0	0	-1	13
								AT2G22670	0	0	-1	13
								AT2G22330	0	0	-1	13
								AT2G22240	0	0	-1	13
								AT2G21380	0	0	-1	13
								AT2G21330	0	0	-1	13
								AT2G21080	0	0	-1	13
								AT2G20550	0	0	-1	13
								AT2G20340	0	0	-1	13
								AT2G19170	0	0	-1	13
								AT2G18990	0	0	-1	13
								AT2G18910	0	0	-1	13
								AT2G18650	0	0	-1	13
								AT2G18290	0	0	-1	13
								AT2G18245	0	0	-1	13
								AT2G17240	0	0	-1	13
								AT2G16760	0	0	-1	13
								AT2G16730	0	0	-1	13
								AT2G15290	0	0	-1	13
								AT2G15020	0	0	-1	13
								AT2G14660	0	0	-1	13
								AT2G13690	0	0	-1	13
								AT2G07340	0	0	-1	13
								AT2G06850	0	0	-1	13
								AT2G04850	0	0	-1	13
								AT2G04790	0	0	-1	13
								AT2G04700	0	0	-1	13
								AT2G04280	0	0	-1	13
								AT2G04039	0	0	-1	13
								AT2G03390	0	0	-1	13
								AT2G03350	0	0	-1	13
								AT2G03120	0	0	-1	13
								AT2G01910	0	0	-1	13
								AT2G01760	0	0	-1	13
								AT2G01660	0	0	-1	13
								AT2G01110	0	0	-1	13
								AT1G80560	0	0	-1	13
								AT1G80480	0	0	-1	13
								AT1G80380	0	0	-1	13
								AT1G79850	0	0	-1	13
								AT1G79720	0	0	-1	13
								AT1G79640	0	0	-1	13
								AT1G79500	0	0	-1	13
								AT1G79080	0	0	-1	13
								AT1G79040	0	0	-1	13
								AT1G78995	0	0	-1	13
								AT1G78490	0	0	-1	13
								AT1G78130	0	0	-1	13
								AT1G78060	0	0	-1	13
								AT1G77550	0	0	-1	13
								AT1G77090	0	0	-1	13
								AT1G76990	0	0	-1	13
								AT1G76800	0	0	-1	13
								AT1G76730	0	0	-1	13
								AT1G76100	0	0	-1	13
								AT1G75900	0	0	-1	13
								AT1G75350	0	0	-1	13
								AT1G74940	0	0	-1	13
								AT1G74910	0	0	-1	13
								AT1G74520	0	0	-1	13
								AT1G74490	0	0	-1	13
								AT1G74470	0	0	-1	13
								AT1G74370	0	0	-1	13
								AT1G74160	0	0	-1	13
								AT1G73110	0	0	-1	13
								AT1G72610	0	0	-1	13
								AT1G72310	0	0	-1	13
								AT1G72180	0	0	-1	13
								AT1G71990	0	0	-1	13
								AT1G71810	0	0	-1	13
								AT1G71790	0	0	-1	13
								AT1G71720	0	0	-1	13
								AT1G71710	0	0	-1	13
								AT1G71696	0	0	-1	13
								AT1G71695	0	0	-1	13
								AT1G71500	0	0	-1	13
								AT1G71430	0	0	-1	13
								AT1G70830	0	0	-1	13
								AT1G70820	0	0	-1	13
								AT1G70580	0	0	-1	13
								AT1G70410	0	0	-1	13
								AT1G70070	0	0	-1	13
								AT1G69690	0	0	-1	13
								AT1G69530	0	0	-1	13
								AT1G68585	0	0	-1	13
								AT1G68520	0	0	-1	13
								AT1G68400	0	0	-1	13
								AT1G67840	0	0	-1	13
								AT1G67740	0	0	-1	13
								AT1G67700	0	0	-1	13
								AT1G66840	0	0	-1	13
								AT1G66820	0	0	-1	13
								AT1G66540	0	0	-1	13
								AT1G66430	0	0	-1	13
								AT1G66150	0	0	-1	13
								AT1G66130	0	0	-1	13
								AT1G65260	0	0	-1	13
								AT1G64860	0	0	-1	13
								AT1G64770	0	0	-1	13
								AT1G64680	0	0	-1	13
								AT1G64150	0	0	-1	13
								AT1G63970	0	0	-1	13
								AT1G63850	0	0	-1	13
								AT1G63670	0	0	-1	13
								AT1G63430	0	0	-1	13
								AT1G62750	0	0	-1	13
								AT1G62640	0	0	-1	13
								AT1G62330	0	0	-1	13
								AT1G62290	0	0	-1	13
								AT1G62250	0	0	-1	13
								AT1G61350	0	0	-1	13
								AT1G60770	0	0	-1	13
								AT1G60230	0	0	-1	13
								AT1G59560	0	0	-1	13
								AT1G58080	0	0	-1	13
								AT1G57870	0	0	-1	13
								AT1G57790	0	0	-1	13
								AT1G56500	0	0	-1	13
								AT1G55670	0	0	-1	13
								AT1G55480	0	0	-1	13
								AT1G55360	0	0	-1	13
								AT1G55160	0	0	-1	13
								AT1G55000	0	0	-1	13
								AT1G54790	0	0	-1	13
								AT1G54780	0	0	-1	13
								AT1G54500	0	0	-1	13
								AT1G54310	0	0	-1	13
								AT1G53840	0	0	-1	13
								AT1G53800	0	0	-1	13
								AT1G53290	0	0	-1	13
								AT1G53000	0	0	-1	13
								AT1G52590	0	0	-1	13
								AT1G52230	0	0	-1	13
								AT1G51940	0	0	-1	13
								AT1G51400	0	0	-1	13
								AT1G51100	0	0	-1	13
								AT1G51080	0	0	-1	13
								AT1G50575	0	0	-1	13
								AT1G50460	0	0	-1	13
								AT1G50450	0	0	-1	13
								AT1G50320	0	0	-1	13
								AT1G50290	0	0	-1	13
								AT1G49890	0	0	-1	13
								AT1G49650	0	0	-1	13
								AT1G49510	0	0	-1	13
								AT1G49380	0	0	-1	13
								AT1G49010	0	0	-1	13
								AT1G48598;AT1G48600	0	0	-1	13
								AT1G48350	0	0	-1	13
								AT1G47740	0	0	-1	13
								AT1G44000	0	0	-1	13
								AT1G43710	0	0	-1	13
								AT1G35420	0	0	-1	13
								AT1G35340	0	0	-1	13
								AT1G34000	0	0	-1	13
								AT1G33040	0	0	-1	13
								AT1G32080	0	0	-1	13
								AT1G32060	0	0	-1	13
								AT1G32030	0	0	-1	13
								AT1G31800	0	0	-1	13
								AT1G31650	0	0	-1	13
								AT1G31420	0	0	-1	13
								AT1G31410	0	0	-1	13
								AT1G31330	0	0	-1	13
								AT1G31190	0	0	-1	13
								AT1G30380	0	0	-1	13
								AT1G30330	0	0	-1	13
								AT1G30210	0	0	-1	13
								AT1G29070	0	0	-1	13
								AT1G28530	0	0	-1	13
								AT1G26650	0	0	-1	13
								AT1G26310	0	0	-1	13
								AT1G26100	0	0	-1	13
								AT1G26090	0	0	-1	13
								AT1G25375	0	0	-1	13
								AT1G25290	0	0	-1	13
								AT1G23890	0	0	-1	13
								AT1G23740	0	0	-1	13
								AT1G22850	0	0	-1	13
								AT1G22700	0	0	-1	13
								AT1G22540	0	0	-1	13
								AT1G22490	0	0	-1	13
								AT1G21880	0	0	-1	13
								AT1G21650	0	0	-1	13
								AT1G21600	0	0	-1	13
								AT1G21560	0	0	-1	13
								AT1G21540	0	0	-1	13
								AT1G20650	0	0	-1	13
								AT1G20340	0	0	-1	13
								AT1G20020	0	0	-1	13
								AT1G19880	0	0	-1	13
								AT1G19800	0	0	-1	13
								AT1G19690	0	0	-1	13
								AT1G19450	0	0	-1	13
								AT1G19050	0	0	-1	13
								AT1G19000	0	0	-1	13
								AT1G18620	0	0	-1	13
								AT1G18170	0	0	-1	13
								AT1G18060	0	0	-1	13
								AT1G17970	0	0	-1	13
								AT1G17560	0	0	-1	13
								AT1G17230	0	0	-1	13
								AT1G17220	0	0	-1	13
								AT1G17050	0	0	-1	13
								AT1G16920	0	0	-1	13
								AT1G16730	0	0	-1	13
								AT1G16720	0	0	-1	13
								AT1G16080	0	0	-1	13
								AT1G15820	0	0	-1	13
								AT1G15720	0	0	-1	13
								AT1G15390	0	0	-1	13
								AT1G14350	0	0	-1	13
								AT1G13280	0	0	-1	13
								AT1G13270	0	0	-1	13
								AT1G12900	0	0	-1	13
								AT1G12845	0	0	-1	13
								AT1G12775	0	0	-1	13
								AT1G12750	0	0	-1	13
								AT1G12710	0	0	-1	13
								AT1G12230	0	0	-1	13
								AT1G11720	0	0	-1	13
								AT1G10970	0	0	-1	13
								AT1G10830	0	0	-1	13
								AT1G10760	0	0	-1	13
								AT1G10670	0	0	-1	13
								AT1G09800	0	0	-1	13
								AT1G09390	0	0	-1	13
								AT1G08660	0	0	-1	13
								AT1G08550	0	0	-1	13
								AT1G08390	0	0	-1	13
								AT1G08380	0	0	-1	13
								AT1G08360	0	0	-1	13
								AT1G07420	0	0	-1	13
								AT1G07280	0	0	-1	13
								AT1G06690	0	0	-1	13
								AT1G06680	0	0	-1	13
								AT1G06560	0	0	-1	13
								AT1G06470	0	0	-1	13
								AT1G06240	0	0	-1	13
								AT1G05860	0	0	-1	13
								AT1G05590	0	0	-1	13
								AT1G05070	0	0	-1	13
								AT1G04640	0	0	-1	13
								AT1G03680	0	0	-1	13
								AT1G03160	0	0	-1	13
								AT1G02280	0	0	-1	13
								AT1G01800	0	0	-1	13
								AT1G01540	0	0	-1	13
								AT1G01430	0	0	-1	13
								AT1G01390	0	0	-1	13
								AT1G01220	0	0	-1	13
								AT1G01170	0	0	-1	13
								AT5G05660	0	0	-1	13
								AT4G32420	0	0	-1	13
								AT4G27440	0	0	-1	13
								AT3G52290	0	0	-1	13
								AT3G25805	0	0	-1	13
								AT2G26930	0	0	-1	13
								AT1G78040	0	0	-1	13
[truncated: 4,000 more rows]

## Sheet: Supplemental Table 6
Supplemental Table 6. Functional enrichment analysis of genes containing identified cis-regulatory elements.
			AAGTCAA				CACGTGT				GMCACGT				GMCACGTGT
Term	Ontology	Description	Genes in category containing the motif in promoter	Category size	p-value	FDR	Genes in category containing the motif in promoter	Category size	p-value	FDR	Genes in category containing the motif in promoter	Category size	p-value	FDR	Genes in category containing the motif in promoter	Category size	p-value	FDR
GO:0043687	Biological Process	post-translational protein modification	262	1248	1.4e-10	3.1e-07
GO:0006468	Biological Process	protein amino acid phosphorylation	212	946	7.4e-11	3.1e-07
GO:0010876	Biological Process	lipid localization	23	24	4.5e-10	6.9e-07	15	24	3.5e-10	2.2e-07	15	24	7e-08	4.3e-05
GO:0006464	Biological Process	protein modification process	295	1474	7.3e-10	8.4e-07
GO:0006952	Biological Process	defense response	175	766	1e-09	9.2e-07
GO:0016310	Biological Process	phosphorylation	224	1079	6.7e-09	5.1e-06
GO:0006915	Biological Process	apoptosis	56	159	8.9e-09	5.8e-06
GO:0008219	Biological Process	cell death	82	286	1.2e-08	6.2e-06
GO:0016265	Biological Process	death	82	286	1.2e-08	6.2e-06
GO:0006796	Biological Process	phosphate metabolic process	238	1178	1.7e-08	7.4e-06
GO:0006793	Biological Process	phosphorus metabolic process	238	1179	1.8e-08	7.4e-06
GO:0043412	Biological Process	macromolecule modification	308	1636	6.1e-08	2.3e-05
GO:0012501	Biological Process	programmed cell death	70	244	1.3e-07	4.7e-05
GO:0006955	Biological Process	immune response	88	367	2.7e-06	0.00087
GO:0002376	Biological Process	immune system process	88	368	2.9e-06	0.00089
GO:0045087	Biological Process	innate immune response	84	347	3.2e-06	0.00093
GO:0044267	Biological Process	cellular protein metabolic process	561	3487	3.1e-05	0.0084
GO:0019538	Biological Process	protein metabolic process	633	4009	6e-05	0.015
GO:0006414	Biological Process	translational elongation	140	740	0.00019	0.047
GO:0016301	Molecular Function	kinase activity	309	1641	5.7e-08	0.00011
GO:0001883	Molecular Function	purine nucleoside binding	274	1465	5.2e-07	0.0002
GO:0001882	Molecular Function	nucleoside binding	274	1465	5.2e-07	0.0002
GO:0030554	Molecular Function	adenyl nucleotide binding	274	1465	5.2e-07	0.0002
GO:0004888	Molecular Function	transmembrane receptor activity	54	171	3e-07	0.0002
GO:0016772	Molecular Function	transferase activity, transferring phosphorus-containing groups	335	1887	2e-06	0.00055
GO:0032559	Molecular Function	adenyl ribonucleotide binding	257	1384	1.9e-06	0.00055
GO:0005524	Molecular Function	ATP binding	255	1377	2.5e-06	0.0006
GO:0017076	Molecular Function	purine nucleotide binding	305	1713	4.7e-06	0.00099
GO:0004872	Molecular Function	receptor activity	58	212	5.1e-06	0.00099
GO:0032555	Molecular Function	purine ribonucleotide binding	288	1631	1.5e-05	0.0024
GO:0032553	Molecular Function	ribonucleotide binding	288	1631	1.5e-05	0.0024
GO:0000499	Molecular Function	base pairing with mRNA	135	688	6.4e-05	0.0072
GO:0000498	Molecular Function	base pairing with RNA	135	688	6.4e-05	0.0072
GO:0000496	Molecular Function	base pairing	135	688	6.4e-05	0.0072
GO:0030533	Molecular Function	triplet codon-amino acid adaptor activity	135	688	6.4e-05	0.0072
GO:0060090	Molecular Function	molecular adaptor activity	135	688	6.4e-05	0.0072
GO:0004672	Molecular Function	protein kinase activity	177	953	7.2e-05	0.0077
GO:0004674	Molecular Function	protein serine/threonine kinase activity	133	681	8.6e-05	0.0087
GO:0016773	Molecular Function	phosphotransferase activity, alcohol group as acceptor	205	1154	0.00018	0.018
GO:0004713	Molecular Function	protein tyrosine kinase activity	49	203	0.00034	0.032
GO:0012505	Cellular Compartment	endomembrane system	571	3416	5.4e-07	0.00041
GO:0005886	Cellular Compartment	plasma membrane	255	1456	7.2e-05	0.027
GO:0042221	Biological Process	response to chemical stimulus					191	2085	1.6e-11	4.9e-08	250	2085	2.1e-08	2.2e-05	74	2085	4.5e-06	0.0018
GO:0009628	Biological Process	response to abiotic stimulus					146	1471	3.1e-11	4.9e-08	192	1471	4.4e-09	9.4e-06	60	1471	6.3e-07	0.00099
GO:0009415	Biological Process	response to water					43	240	2.2e-10	2.2e-07	52	240	8.3e-09	1.2e-05	16	240	6.4e-05	0.0083
GO:0050896	Biological Process	response to stimulus					315	4057	3.2e-10	2.2e-07	415	4057	8.3e-06	0.003	123	4057	6.9e-06	0.0019
GO:0009414	Biological Process	response to water deprivation					41	229	5.9e-10	3.1e-07	49	229	3.1e-08	2.5e-05	15	229	0.00013	0.014
GO:0006950	Biological Process	response to stress					189	2320	8.6e-08	3.9e-05	249	2320	4.2e-05	0.011	71	2320	0.00056	0.043
GO:0009791	Biological Process	post-embryonic development					73	705	6.9e-07	0.00027	118	705	2.3e-11	9.7e-08	32	705	4.1e-05	0.0083
GO:0010035	Biological Process	response to inorganic substance					38	279	1.3e-06	0.00046	50	279	2.3e-06	0.001
GO:0010033	Biological Process	response to organic substance					117	1342	1.5e-06	0.00049
GO:0009737	Biological Process	response to abscisic acid stimulus					46	378	1.8e-06	0.00052	68	378	3.5e-08	2.5e-05	24	378	2.4e-06	0.0018
GO:0006970	Biological Process	response to osmotic stress					48	408	2.6e-06	0.00068	58	408	0.00016	0.033	22	408	6.4e-05	0.0083
GO:0015979	Biological Process	photosynthesis					26	162	4.6e-06	0.0011	34	162	5.3e-06	0.0021	13	162	5.4e-05	0.0083
GO:0009719	Biological Process	response to endogenous stimulus					94	1068	1.2e-05	0.0026
GO:0033036	Biological Process	macromolecule localization					50	462	1.3e-05	0.0027	76	462	1.4e-07	7.8e-05
GO:0044262	Biological Process	cellular carbohydrate metabolic process					46	417	1.8e-05	0.0036	69	417	4.4e-07	0.00021	25	417	3.8e-06	0.0018
GO:0009642	Biological Process	response to light intensity					17	90	3.3e-05	0.0055
GO:0005975	Biological Process	carbohydrate metabolic process					78	866	3.1e-05	0.0055	105	866	0.00019	0.035	39	866	7.3e-06	0.0019
GO:0010200	Biological Process	response to chitin					23	151	3.3e-05	0.0055
GO:0009651	Biological Process	response to salt stress					41	366	3.7e-05	0.0059
GO:0009644	Biological Process	response to high light intensity					13	57	5.2e-05	0.0079
GO:0009743	Biological Process	response to carbohydrate stimulus					30	240	6.9e-05	0.0098
GO:0009266	Biological Process	response to temperature stimulus					49	485	7.7e-05	0.011	71	485	1.4e-05	0.0045
GO:0009409	Biological Process	response to cold					36	328	0.00015	0.02
GO:0009725	Biological Process	response to hormone stimulus					82	982	0.0002	0.026	116	982	0.00022	0.038
GO:0010017	Biological Process	red or far-red light signaling pathway					10	41	0.00024	0.029
GO:0010038	Biological Process	response to metal ion					28	238	0.00029	0.034
GO:0009416	Biological Process	response to light stimulus					54	596	0.00042	0.048
GO:0006073	Biological Process	cellular glucan metabolic process									22	87	2.2e-05	0.0066	9	87	0.00013	0.014
GO:0044042	Biological Process	glucan metabolic process									22	89	2.9e-05	0.0083	9	89	0.00015	0.015
GO:0008104	Biological Process	protein localization									60	408	5.4e-05	0.014
GO:0045184	Biological Process	establishment of protein localization									56	381	9.5e-05	0.022
GO:0015031	Biological Process	protein transport									56	381	9.5e-05	0.022
GO:0005982	Biological Process	starch metabolic process									13	41	0.00016	0.033	6	41	0.00033	0.028
GO:0009250	Biological Process	glucan biosynthetic process									15	54	0.00018	0.035
GO:0016051	Biological Process	carbohydrate biosynthetic process									43	277	0.00021	0.038	16	277	0.0003	0.028
GO:0006470	Biological Process	protein amino acid dephosphorylation													9	76	5.1e-05	0.0083
GO:0016311	Biological Process	dephosphorylation													10	94	4.5e-05	0.0083
GO:0005976	Biological Process	polysaccharide metabolic process													12	152	0.00012	0.014
GO:0044264	Biological Process	cellular polysaccharide metabolic process													10	127	0.00044	0.036
GO:0016791	Molecular Function	phosphatase activity													25	407	2.5e-06	0.0013
GO:0042578	Molecular Function	phosphoric ester hydrolase activity													26	481	1.4e-05	0.0036
GO:0016563	Molecular Function	transcription activator activity													14	177	3.3e-05	0.0057
GO:0004721	Molecular Function	phosphoprotein phosphatase activity													16	262	0.00017	0.022
GO:0016757	Molecular Function	transferase activity, transferring glycosyl groups													25	544	0.00023	0.024
GO:0043231	Cellular Compartment	intracellular membrane-bounded organelle													240	7615	5.1e-13	1.2e-10
GO:0043227	Cellular Compartment	membrane-bounded organelle													240	7622	5.7e-13	1.2e-10
GO:0044424	Cellular Compartment	intracellular part													276	9302	3.4e-12	4.8e-10
GO:0043229	Cellular Compartment	intracellular organelle													248	8149	6.9e-12	6.3e-10
GO:0043226	Cellular Compartment	organelle													248	8155	7.4e-12	6.3e-10
GO:0005737	Cellular Compartment	cytoplasm													214	6822	2.8e-11	2e-09
GO:0005622	Cellular Compartment	intracellular													280	9671	3.4e-11	2.1e-09
GO:0044444	Cellular Compartment	cytoplasmic part													199	6289	9.5e-11	5e-09
GO:0034357	Cellular Compartment	photosynthetic membrane													26	273	4.6e-10	2.2e-08
GO:0044434	Cellular Compartment	chloroplast part													42	746	1.2e-08	5e-07
GO:0009579	Cellular Compartment	thylakoid													28	376	1.6e-08	6.1e-07
GO:0044464	Cellular Compartment	cell part													385	15217	3.1e-08	1e-06
GO:0005623	Cellular Compartment	cell													385	15217	3.1e-08	1e-06
GO:0009521	Cellular Compartment	photosystem													12	66	4.7e-08	1.4e-06
GO:0009507	Cellular Compartment	chloroplast													98	2740	7.7e-08	2.2e-06
GO:0009536	Cellular Compartment	plastid													103	2965	1.4e-07	3.6e-06
GO:0044435	Cellular Compartment	plastid part													43	867	2.3e-07	5.7e-06
GO:0042651	Cellular Compartment	thylakoid membrane													20	244	4.3e-07	1e-05
GO:0044436	Cellular Compartment	thylakoid part													22	307	9.7e-07	2.2e-05
GO:0009523	Cellular Compartment	photosystem II													9	45	1.1e-06	2.4e-05
GO:0055035	Cellular Compartment	plastid thylakoid membrane													18	231	3.1e-06	6.1e-05
GO:0009535	Cellular Compartment	chloroplast thylakoid membrane													18	231	3.1e-06	6.1e-05
GO:0009534	Cellular Compartment	chloroplast thylakoid													20	290	5.1e-06	9.5e-05
GO:0031976	Cellular Compartment	plastid thylakoid													20	293	5.9e-06	0.00011
GO:0031984	Cellular Compartment	organelle subcompartment													20	295	6.5e-06	0.00011
GO:0016020	Cellular Compartment	membrane													122	4068	1.2e-05	0.0002
GO:0009570	Cellular Compartment	chloroplast stroma													17	249	2.9e-05	0.00046
GO:0030095	Cellular Compartment	chloroplast photosystem II													6	29	6.1e-05	0.00093
GO:0031090	Cellular Compartment	organelle membrane													35	842	9.9e-05	0.0015
GO:0009532	Cellular Compartment	plastid stroma													18	322	0.00019	0.0027
GO:0030076	Cellular Compartment	light-harvesting complex													5	31	0.0007	0.0097
GO:0043234	Cellular Compartment	protein complex													48	1443	0.00087	0.012
GO:0019005	Cellular Compartment	SCF ubiquitin ligase complex													5	35	0.0011	0.015
GO:0044422	Cellular Compartment	organelle part													75	2562	0.0013	0.016
GO:0044446	Cellular Compartment	intracellular organelle part													75	2561	0.0013	0.016
GO:0031978	Cellular Compartment	plastid thylakoid lumen													7	89	0.0031	0.036
GO:0009543	Cellular Compartment	chloroplast thylakoid lumen													7	89	0.0031	0.036
GO:0042170	Cellular Compartment	plastid membrane													8	117	0.0037	0.041
GO:0009526	Cellular Compartment	plastid envelope													15	331	0.0044	0.047
GO:0031977	Cellular Compartment	thylakoid lumen													7	95	0.0044	0.047

## Sheet: Supplemental Table 7
Supplemental Table 7. Genes of Arabidopsis genome containing each CRE described in the manuscript.
AAGTCAA		CACGTGT		TCSTYGACG		CCGCGT		ACGCGGT		AGCMGNC		GMCACGT		GMCACGTGT
AT2G22780		AT2G12120		AT1G25400		AT1G59820		AT1G16000		AT1G01060		AT1G13740		AT1G56600
AT2G22780		AT3G10595		AT2G04820		AT3G43095		AT1G16000		AT1G01130		AT1G13740		AT4G16160
AT3G10985		AT3G29575		AT2G37250		AT3G62760		AT1G70840		AT1G01150		AT2G22240		AT4G36490
AT3G13500		AT4G16160		AT3G09350		AT1G07000		AT2G41010		AT1G01190		AT2G22241		AT1G01240
AT3G45180		AT5G28482		AT3G56830		AT1G07010		AT3G30811		AT1G01220		AT3G33154		AT1G13740
AT3G52450		AT1G01240		AT4G18590		AT1G07135		AT3G62760		AT1G01230		AT3G63060		AT2G21130
AT4G16195		AT1G56600		AT5G63880		AT1G09200		AT4G04402		AT1G01240		AT4G16160		AT2G33700
AT4G18195		AT2G18540		AT1G04410		AT1G16000		AT4G29780		AT1G01450		AT5G28667		AT2G36270
AT1G02430		AT2G36270		AT1G07930		AT1G51055		AT5G05210		AT1G01453		AT1G01720		AT3G02140
AT1G02440		AT4G36780		AT1G08310		AT1G51060		AT5G29022		AT1G01460		AT1G11230		AT3G48510
AT1G02910		AT4G39800		AT1G08470		AT1G54926		AT1G01355		AT1G01500		AT1G19490		AT3G52220
AT1G13550		AT5G63790		AT1G11910		AT1G70840		AT1G01610		AT1G01725		AT1G24580		AT3G52230
AT1G16100		AT1G12130		AT1G13608		AT1G73540		AT1G02090		AT1G01730		AT1G34630		AT3G62260
AT1G16110		AT1G19490		AT1G14640		AT1G79650		AT1G02100		AT1G01740		AT1G56600		AT3G63060
AT1G18200		AT1G42990		AT1G15470		AT2G07746		AT1G02270		AT1G01760		AT1G79040		AT4G08980
AT1G26200		AT1G53750		AT1G17220		AT2G07820		AT1G02930		AT1G01810		AT2G36270		AT4G21437
AT1G28800		AT1G65040		AT1G17850		AT2G12520		AT1G05136		AT1G01820		AT2G44660		AT5G52510
AT1G34370		AT1G69540		AT1G17860		AT2G12910		AT1G06450		AT1G01830		AT3G02140		AT1G01720
AT1G51850		AT2G06620		AT1G18250		AT2G17660		AT1G06810		AT1G01870		AT3G10420		AT1G02816
AT1G52200		AT2G06700		AT1G21160		AT2G41010		AT1G07000		AT1G01890		AT3G29575		AT1G03030
AT1G55450		AT2G21130		AT1G21760		AT2G41110		AT1G07010		AT1G01910		AT3G53040		AT1G03600
AT1G58225		AT2G32415		AT1G24040		AT3G07170		AT1G07320		AT1G01920		AT3G57540		AT1G03630
AT1G63740		AT2G33700		AT1G28260		AT3G20770		AT1G08170		AT1G01950		AT3G62260		AT1G04560
AT1G67310		AT2G38544		AT1G28480		AT3G30811		AT1G09070		AT1G01960		AT4G36490		AT1G07080
AT2G01023		AT2G38650		AT1G31140		AT3G30816		AT1G11110		AT1G02050		AT4G36600		AT1G12570
AT2G14420		AT2G38660		AT1G32385		AT3G30817		AT1G12290		AT1G02074		AT5G06980		AT1G16290
AT2G20835		AT2G42920		AT1G32560		AT3G32383		AT1G12294		AT1G02080		AT5G24155		AT1G16300
AT2G23190		AT2G46270		AT1G34042		AT3G47240		AT1G13350		AT1G02120		AT5G50360		AT1G19490
AT2G24160		AT2G47460		AT1G35115		AT3G49530		AT1G13520		AT1G02230		AT5G52510		AT1G22710
AT2G29010		AT3G04240		AT1G35400		AT3G53730		AT1G14090		AT1G02250		AT5G59570		AT1G26670
AT2G31870		AT3G07250		AT1G35820		AT3G56800		AT1G14100		AT1G02290		AT1G01240		AT1G30630
AT2G32700		AT3G48510		AT1G36403		AT3G60660		AT1G14550		AT1G02330		AT1G01830		AT1G30640
AT2G33910		AT3G52220		AT1G47880		AT3G61113		AT1G14740		AT1G02390		AT1G02670		AT1G34630
AT2G35930		AT3G52230		AT1G48230		AT4G01360		AT1G15730		AT1G02460		AT1G05100		AT1G44446
AT2G47550		AT3G63060		AT1G49490		AT4G04402		AT1G15990		AT1G02480		AT1G07080		AT1G47720
AT3G04590		AT4G08980		AT1G50390		AT4G06480		AT1G16130		AT1G02570		AT1G07670		AT1G52347
AT3G06140		AT4G11980		AT1G50400		AT4G08109		AT1G16250		AT1G02575		AT1G07870		AT1G56165
AT3G06142		AT4G11985		AT1G51630		AT4G14455		AT1G17010		AT1G02810		AT1G09210		AT1G56170
AT3G17225		AT4G16155		AT1G51860		AT4G18070		AT1G17340		AT1G02850		AT1G16540		AT1G65040
AT3G24610		AT4G21020		AT1G51890		AT4G27150		AT1G20190		AT1G02900		AT1G19000		AT1G71880
AT3G33030		AT4G21437		AT1G52930		AT4G29780		AT1G23490		AT1G02910		AT1G20180		AT1G72820
AT3G43151		AT4G33530		AT1G54955		AT4G37180		AT1G23540		AT1G03080		AT1G22600		AT1G75770
AT3G43152		AT4G33540		AT1G55850		AT5G02200		AT1G24460		AT1G03106		AT1G22850		AT1G76440
AT3G47960		AT4G36490		AT1G58643		AT5G05210		AT1G24879		AT1G03110		AT1G22860		AT1G77480
AT3G50470		AT5G07810		AT1G58936		AT5G10690		AT1G25053		AT1G03150		AT1G23070		AT1G78995
AT3G55150		AT5G10070		AT1G59312		AT5G11740		AT1G25141		AT1G03200		AT1G28530		AT2G01430
AT3G57700		AT5G10080		AT1G60530		AT5G17590		AT1G25682		AT1G03220		AT1G28540		AT2G09910
AT4G10220		AT5G16750		AT1G61880		AT5G22570		AT1G26850		AT1G03350		AT1G28640		AT2G18240
AT4G14590		AT5G16760		AT1G62290		AT5G29022		AT1G28140		AT1G03365		AT1G32550		AT2G18540
AT4G16355		AT5G20070		AT1G64628		AT5G31758		AT1G30755		AT1G03530		AT1G32560		AT2G19796
AT4G27640		AT5G44310		AT1G64630		AT5G33390		AT1G32640		AT1G03540		AT1G52220		AT2G19802
AT5G02670		AT5G63380		AT1G68880		AT5G36925		AT1G34330		AT1G03545		AT1G52230		AT2G20890
AT5G09630		AT1G01720		AT1G70150		AT5G38700		AT1G35535		AT1G03560		AT1G55520		AT2G22240
AT5G09640		AT1G03600		AT1G71220		AT5G42320		AT1G37050		AT1G03570		AT1G60190		AT2G22241
AT5G10880		AT1G06570		AT1G73790		AT5G43380		AT1G44125		AT1G03580		AT1G77450		AT2G22470
AT5G29568		AT1G07080		AT1G74220		AT5G46910		AT1G45063		AT1G03687		AT1G78995		AT2G23430
AT5G36925		AT1G07980		AT1G74230		AT5G49280		AT1G46624		AT1G03730		AT2G04350		AT2G23990
AT5G36930		AT1G07985		AT1G74830		AT5G55210		AT1G48870		AT1G04080		AT2G18340		AT2G24100
AT5G40590		AT1G13560		AT1G74929		AT5G55220		AT1G48880		AT1G04150		AT2G18540		AT2G24420
AT5G43401		AT1G13740		AT1G77138		AT5G57560		AT1G49150		AT1G04310		AT2G21130		AT2G31130
AT5G44230		AT1G14010		AT1G78350		AT5G64310		AT1G49360		AT1G04630		AT2G21300		AT2G32415
AT5G63770		AT1G16730		AT1G78670		ATMG00665		AT1G51160		AT1G04635		AT2G33700		AT2G33380
AT1G01180		AT1G16740		AT2G02570		ATMG00950		AT1G51660		AT1G04720		AT2G36030		AT2G40860
AT1G01660		AT1G24580		AT2G05430		AT1G01140		AT1G51800		AT1G04870		AT2G40170		AT2G40880
AT1G02360		AT1G30120		AT2G06400		AT1G01355		AT1G54926		AT1G05136		AT2G46790		AT2G41010
AT1G02405		AT1G35370		AT2G06540		AT1G01460		AT1G57800		AT1G05230		AT2G47780		AT2G46170
AT1G02410		AT1G43160		AT2G06912		AT1G01610		AT1G59650		AT1G05400		AT3G01510		AT2G46270
AT1G02740		AT1G44446		AT2G07380		AT1G01870		AT1G59710		AT1G05670		AT3G02550		AT2G46500
AT1G02750		AT1G48830		AT2G07760		AT1G02090		AT1G63130		AT1G05750		AT3G03680		AT2G46830
AT1G03220		AT1G48840		AT2G07770		AT1G02100		AT1G64700		AT1G05785		AT3G12300		AT3G01510
AT1G05700		AT1G52040		AT2G07815		AT1G02145		AT1G65486		AT1G05850		AT3G12320		AT3G02800
AT1G05950		AT1G54860		AT2G09187		AT1G02270		AT1G65490		AT1G05860		AT3G12502		AT3G04240
AT1G06135		AT1G54870		AT2G10160		AT1G02450		AT1G65510		AT1G05910		AT3G15250		AT3G10100
AT1G06140		AT1G56165		AT2G12083		AT1G02860		AT1G65980		AT1G05925		AT3G15280		AT3G10420
AT1G07160		AT1G56170		AT2G12720		AT1G02930		AT1G66245		AT1G06000		AT3G15290		AT3G11770
AT1G07170		AT1G60190		AT2G13710		AT1G03070		AT1G66400		AT1G06002		AT3G16140		AT3G11840
AT1G07230		AT1G62560		AT2G14255		AT1G03370		AT1G66500		AT1G06010		AT3G18290		AT3G15250
AT1G09195		AT1G67856		AT2G14910		AT1G03457		AT1G66510		AT1G06135		AT3G19590		AT3G20500
AT1G10040		AT1G68110		AT2G19890		AT1G03502		AT1G67460		AT1G06475		AT3G22968		AT3G20550
AT1G10050		AT1G80160		AT2G22580		AT1G03506		AT1G67470		AT1G06490		AT3G22970		AT3G21865
AT1G10220		AT2G01275		AT2G23880		AT1G03510		AT1G69870		AT1G06530		AT3G42798		AT3G21870
AT1G10670		AT2G03040		AT2G23890		AT1G03935		AT1G70185		AT1G06670		AT3G43521		AT3G45600
AT1G11080		AT2G05030		AT2G24890		AT1G04140		AT1G71450		AT1G06930		AT3G44410		AT3G46385
AT1G11470		AT2G05475		AT2G25990		AT1G04160		AT1G72290		AT1G06960		AT3G44420		AT3G46520
AT1G12760		AT2G22470		AT2G26695		AT1G05100		AT1G73540		AT1G07160		AT3G48510		AT3G49760
AT1G13000		AT2G38820		AT2G28630		AT1G05136		AT1G74340		AT1G07360		AT3G52220		AT3G50380
AT1G13470		AT2G38905		AT2G30200		AT1G05540		AT1G74448		AT1G07420		AT3G52230		AT3G54960
AT1G13480		AT2G42790		AT2G31890		AT1G05575		AT1G75180		AT1G07470		AT3G56370		AT3G56370
AT1G13510		AT2G42800		AT2G32220		AT1G05925		AT1G75300		AT1G07590		AT3G56910		AT3G57540
AT1G13590		AT2G43330		AT2G33060		AT1G06130		AT1G76700		AT1G07600		AT3G58450		AT3G58450
AT1G15610		AT2G46790		AT2G37025		AT1G06210		AT1G77100		AT1G07650		AT4G00026		AT3G59050
AT1G15620		AT2G47780		AT2G37195		AT1G06350		AT1G77130		AT1G07725		AT4G00970		AT3G59052
AT1G17020		AT3G01510		AT2G39490		AT1G06450		AT1G77400		AT1G07760		AT4G02005		AT3G60160
AT1G17170		AT3G02140		AT2G40170		AT1G06460		AT1G78270		AT1G07770		AT4G08980		AT3G62980
AT1G17277		AT3G02480		AT2G44770		AT1G06515		AT1G80700		AT1G07780		AT4G10730		AT3G63480
AT1G18630		AT3G12300		AT2G46800		AT1G06760		AT2G04880		AT1G07790		AT4G11570		AT3G63490
AT1G18980		AT3G12320		AT3G02330		AT1G06810		AT2G05995		AT1G07795		AT4G12130		AT4G00700
AT1G19380		AT3G15357		AT3G02770		AT1G07220		AT2G06285		AT1G08350		AT4G12680		AT4G00970
AT1G20310		AT3G15500		AT3G03550		AT1G07320		AT2G06770		AT1G08360		AT4G16155		AT4G01940
AT1G20640		AT3G18210		AT3G04110		AT1G07645		AT2G07120		AT1G08400		AT4G16490		AT4G13245
AT1G21286		AT3G18215		AT3G04260		AT1G07660		AT2G09960		AT1G08540		AT4G18920		AT4G13250
AT1G21710		AT3G19590		AT3G08490		AT1G07860		AT2G12520		AT1G08620		AT4G21270		AT4G14310
AT1G22330		AT3G21865		AT3G08885		AT1G08170		AT2G12685		AT1G08640		AT4G21280		AT4G14315
AT1G22920		AT3G28220		AT3G08890		AT1G08260		AT2G12910		AT1G08650		AT4G21437		AT4G15110
AT1G23710		AT3G29320		AT3G10113		AT1G08720		AT2G12950		AT1G08720		AT4G25130		AT4G16155
AT1G23830		AT3G33154		AT3G10490		AT1G08840		AT2G13270		AT1G08800		AT4G25140		AT4G17330
AT1G23840		AT3G43110		AT3G10800		AT1G08930		AT2G13630		AT1G08880		AT4G25580		AT4G17550
AT1G24822		AT3G43291		AT3G13100		AT1G08980		AT2G15327		AT1G08890		AT4G33467		AT4G17560
AT1G24851		AT3G47340		AT3G14150		AT1G09070		AT2G15480		AT1G08910		AT4G35850		AT4G20715
AT1G24996		AT3G48070		AT3G15590		AT1G09160		AT2G15630		AT1G09080		AT4G36700		AT4G20730
AT1G25025		AT3G56370		AT3G17890		AT1G09390		AT2G15880		AT1G09110		AT4G37220		AT4G21490
AT1G25097		AT3G62260		AT3G18040		AT1G09560		AT2G17290		AT1G09180		AT5G01520		AT4G25670
AT1G25112		AT4G00970		AT3G18270		AT1G09575		AT2G17660		AT1G09220		AT5G01881		AT4G25672
AT1G25180		AT4G04870		AT3G18840		AT1G09870		AT2G17780		AT1G09340		AT5G05220		AT4G30960
AT1G25280		AT4G07950		AT3G19980		AT1G10090		AT2G18440		AT1G09430		AT5G05330		AT4G33080
AT1G26100		AT4G14310		AT3G21970		AT1G10455		AT2G18690		AT1G09483		AT5G11700		AT4G33530
AT1G27180		AT4G14315		AT3G24332		AT1G10586		AT2G19880		AT1G09570		AT5G15190		AT4G33540
AT1G27910		AT4G14730		AT3G24870		AT1G10600		AT2G20300		AT1G09620		AT5G15500		AT4G37800
[truncated: 5,226 more rows]

## Sheet: Supplemental Table 8
Supplemental Table 8. AtGenExpress dataset
[truncated: 5,997 more rows]
[truncated: 10 more columns]

## Sheet: Supplemental Table 9
Supplemental Table 9. Classification of the genes according to their response to individual treatments (gene cluster) and their co-expression with genes belonging to the same cluster (gene community).
[truncated: 5,997 more rows]
